# Supplementary material for: Factors associated with psychological symptoms in hospital workers of a French hospital during the COVID-19 pandemic: Lessons from the first wave
Source: PLoS One. 2022 Apr 28;17(4):e0267032. doi: 10.1371/journal.pone.0267032 (PMC9049512; doi:10.1371/journal.pone.0267032)
Supplement: S1 Dataset — (XLSX) [file pone.0267032.s003.xlsx]

## Sheet: EMOCOV_BDD_AFS_12022021
ID	result_pcl	stress	result_anxiety	anxiety	result_depression	depression	work location	covid patients management	anxious	anxious_for	relatives_infected	covid	fear_infection	practice_location	good_at_work	PCL_memories	PCL_dreams	PCL_repetition	PCL_upset	PCL_physical_reaction	PCL_avoid_talking	PCL_avoid_situation	PCL_difficulty_memory	PCL_loss_interest	PCL_distant	PCL_emotionally_numb	PCL_future	PCL_sleep	PCL_irritability	PCL_concentration	PCL_defensive	PCL_watchful	HAD_jumpy	HAD_fear	HAD_worry	HAD_decontract	HAD_anxiety	HAD_restless	HAD_panic	HAD_enjoy	HAD_laugh	HAD_enjoy	HAD_slow	HAD_appearence	HAD_look_forward	HAD_distraction	gender	age	marital_situation
1	18	0	1	0	0	0	other;	never / rarely	no	NA	no	no	no	Hopital Paris Saint-Joseph	yes	2	1	1	1	1	1	1	1	1	1	1	1	1	1	1	1	1	1	0	0	0	0	0	0	0	0	0	0	0	0	0	woman	26-33 years	single
2	17	0	4	0	1	0	Covid-area;	never / rarely	yes	for the others;	no	yes	no	Hopital Paris Saint-Joseph	yes	1	1	1	1	1	1	1	1	1	1	1	1	1	1	1	1	1	0	0	2	2	0	0	0	0	0	0	1	0	0	0	man	50-60 years	as a couple (...);one or several children
3	25	0	11	1	9	1	no-Covid area;	never / rarely	yes	for me;for my family;in my job;	yes	yes	yes	Hopital Paris Saint-Joseph	yes	4	3	2	1	1	2	1	1	1	1	1	1	1	1	1	1	2	2	1	3	2	0	2	1	0	0	2	2	2	1	2	woman	26-33 years	as a couple (...);one or several children
4	19	0	8	1	0	0	no-Covid area;	never / rarely	yes	for my family;	yes	yes	no	Hopital Paris Saint-Joseph	yes	1	1	1	3	1	1	1	1	1	1	1	1	1	1	1	1	1	1	1	2	2	1	1	0	0	0	0	0	0	0	0	woman	34-41 years	as a couple (...);one or several children
5	22	0	7	0	0	0	other;	never / rarely	no	NA	yes	yes	yes	Hopital Paris Saint-Joseph	yes	2	1	1	3	1	1	1	1	1	1	1	2	2	1	1	1	1	1	1	1	1	1	1	1	0	0	0	0	0	0	0	woman	34-41 years	as a couple (...);one or several children
6	17	0	2	0	5	0	no-Covid area;	never / rarely	yes	for me;for my family;in my job;	yes	no	no	Hopital Paris Saint-Joseph	yes	1	1	1	1	1	1	1	1	1	1	1	1	1	1	1	1	1	1	0	0	1	0	0	0	0	0	1	0	1	3	0	woman	18-25 years	as a couple (...);
7	20	0	7	0	1	0	home work;	regularly / frequently	yes	for my family;in my job;	yes	yes	no	Hopital Paris Saint-Joseph	yes	2	1	1	1	1	1	1	1	1	1	1	1	2	2	1	1	1	1	0	1	2	1	2	0	0	0	0	1	0	0	0	woman	18-25 years	as a couple (...);
8	17	0	7	0	1	0	other;	never / rarely	no	NA	yes	yes	yes	Hopital Paris Saint-Joseph	yes	1	1	1	1	1	1	1	1	1	1	1	1	1	1	1	1	1	1	0	1	1	1	2	1	0	0	0	1	0	0	0	woman	34-41 years	single
9	18	0	3	0	2	0	no-Covid area;	never / rarely	no	NA	yes	no	yes	Hopital Paris Saint-Joseph	yes	1	1	1	1	1	1	1	1	1	1	1	1	2	1	1	1	1	1	0	0	1	0	1	0	0	0	1	1	0	0	0	man	50-60 years	as a couple (...);
10	25	0	7	0	10	1	home work;	never / rarely	no	NA	yes	yes	yes	Hopital Paris Saint-Joseph	yes	1	1	1	1	1	2	1	1	2	3	2	1	1	2	2	2	1	1	0	3	2	0	1	0	1	1	2	2	1	2	1	man	34-41 years	as a couple (...);no child
11	24	0	12	1	9	1	home work;	never / rarely	yes	for my family;	yes	yes	no	Hopital Paris Saint-Joseph	yes	1	1	4	3	1	1	1	1	1	1	2	2	1	1	1	1	1	3	1	2	2	2	2	0	0	1	2	3	0	1	2	woman	26-33 years	as a couple (...);
12	20	0	3	0	1	0	Covid-area;no-Covid area;	regularly / frequently	yes	for me;for my family;for the others;in my job;	yes	yes	no	Hopital Paris Saint-Joseph	yes	2	1	1	2	1	1	1	1	1	1	1	1	1	2	1	1	1	1	0	1	1	0	0	0	1	0	0	0	0	0	0	woman	26-33 years	as a couple (...);
13	19	0	2	0	0	0	Covid-area;	regularly / frequently	yes	in my job;	yes	yes	no	Hopital Paris Saint-Joseph	yes	2	1	1	1	1	2	1	1	1	1	1	1	1	1	1	1	1	1	0	1	0	0	0	0	0	0	0	0	0	0	0	man	26-33 years	as a couple (...);
14	18	0	3	0	1	0	Covid-area;no-Covid area;	regularly / frequently	no	NA	yes	no	no	Hopital Paris Saint-Joseph	yes	2	1	1	1	1	1	1	1	1	1	1	1	1	1	1	1	1	1	0	0	1	0	1	0	0	0	1	0	0	0	0	woman	34-41 years	as a couple (...);
15	45	1	15	1	13	1	other;	never / rarely	yes	for me;for my family;	yes	no	yes	Hopital Paris Saint-Joseph	no	1	2	1	1	1	2	1	1	4	4	4	3	4	4	4	4	4	2	1	3	2	2	3	2	3	2	2	2	1	2	1	man	42-50 years	as a couple (...);one or several children
16	21	0	7	0	3	0	other;	never / rarely	no	NA	no	no	no	Hopital Paris Saint-Joseph	yes	1	1	1	1	1	1	1	1	2	2	1	2	1	1	2	1	1	1	1	0	2	0	2	1	1	1	0	1	0	0	0	woman	42-50 years	one or several children
17	19	0	4	0	0	0	home work;	never / rarely	no	NA	no	no	no	Hopital Paris Saint-Joseph	yes	1	1	1	1	1	1	1	1	1	1	1	1	2	2	1	1	1	1	0	0	1	0	2	0	0	0	0	0	0	0	0	woman	42-50 years	as a couple (...);
18	17	0	6	0	1	0	other;	never / rarely	yes	for me;for my family;for the others;in my job;	yes	yes	yes	Hopital Paris Saint-Joseph	yes	1	1	1	1	1	1	1	1	1	1	1	1	1	1	1	1	1	1	0	0	1	1	2	1	0	0	0	1	0	0	0	woman	50-60 years	as a couple (...);one or several children
19	27	0	9	1	7	0	Covid-area;home work;	never / rarely	yes	for my family;in my job;	yes	yes	no	Hopital Paris Saint-Joseph	no	2	1	1	3	1	1	1	1	2	2	1	1	4	2	2	1	1	2	1	2	2	1	1	0	1	2	1	1	0	1	1	woman	42-50 years	as a couple (...);one or several children
20	23	0	6	0	11	1	home work;	never / rarely	yes	for my family;for the others;in my job;	yes	no	yes	Hopital Paris Saint-Joseph	no	1	1	1	1	1	1	1	1	2	2	1	1	2	2	2	1	2	1	0	2	2	0	1	0	2	1	1	3	1	1	2	woman	42-50 years	as a couple (...);
21	28	0	6	0	9	1	no-Covid area;	regularly / frequently	no	NA	yes	yes	no	both	no	1	1	1	1	1	1	1	1	3	3	2	1	1	3	2	2	3	2	0	2	1	0	1	0	1	2	2	1	1	1	1	man	26-33 years	as a couple (...);
22	19	0	4	0	4	0	Covid-area;other;	regularly / frequently	no	NA	no	no	no	Hopital Paris Saint-Joseph	yes	1	1	1	1	1	1	1	1	1	1	1	1	2	2	1	1	1	1	0	1	1	0	1	0	0	1	1	0	2	0	0	man	26-33 years	as a couple (...);one or several children
23	17	0	5	0	6	0	other;	never / rarely	no	NA	no	no	no	Hopital Paris Saint-Joseph	no	1	1	1	1	1	1	1	1	1	1	1	1	1	1	1	1	1	0	1	1	1	0	2	0	0	3	0	0	3	0	0	woman	42-50 years	single
24	21	0	3	0	3	0	no-Covid area;	never / rarely	no	NA	no	yes	no	Hopital Paris Saint-Joseph	yes	2	1	1	1	1	1	1	1	2	3	1	1	1	1	1	1	1	1	0	1	1	0	0	0	1	0	0	1	0	0	1	man	18-25 years	as a couple (...);
25	41	0	12	1	6	0	other;	never / rarely	yes	for my family;for the others;	no	yes	no	Hopital Paris Saint-Joseph	yes	4	4	2	2	1	1	1	1	2	2	2	2	5	2	4	3	3	2	2	3	2	1	1	1	1	1	1	2	0	1	0	woman	50-60 years	one or several children
26	21	0	7	0	3	0	home work;	never / rarely	yes	for my family;	yes	yes	no	Hopital Paris Saint-Joseph	yes	2	1	1	1	1	1	1	1	1	2	1	1	2	1	2	1	1	1	0	1	2	1	1	1	1	0	0	2	0	0	0	woman	50-60 years	as a couple (...);one or several children
27	55	1	10	1	6	0	no-Covid area;	never / rarely	yes	for me;for my family;	yes	yes	yes	both	no	1	3	3	4	4	3	3	3	4	4	4	3	4	1	4	4	3	2	1	2	2	2	0	1	1	1	1	1	0	1	1	woman	50-60 years	as a couple (...);one or several children
28	30	0	11	1	5	0	home work;	never / rarely	yes	for my family;in my job;	no	yes	no	Hopital Paris Saint-Joseph	no	2	1	1	1	1	1	1	1	1	4	1	1	2	2	3	2	5	1	1	2	1	3	2	1	3	1	0	1	0	0	0	woman	50-60 years	as a couple (...);one or several children
29	20	0	6	0	2	0	no-Covid area;	regularly / frequently	no	NA	yes	yes	no	Hopital Paris Saint-Joseph	yes	1	1	1	1	1	1	1	1	1	2	1	1	2	1	2	1	1	1	0	1	2	1	1	0	0	0	0	1	0	0	1	woman	34-41 years	singleone or several children
30	68	1	14	1	15	1	home work;	never / rarely	yes	for me;for my family;in my job;	yes	yes	yes	Hopital Paris Saint-Joseph	no	4	5	4	4	5	4	4	5	5	2	4	4	5	3	4	3	3	2	3	2	2	1	3	1	3	2	2	2	2	2	2	man	50-60 years	singleone or several children
31	28	0	7	0	3	0	no-Covid area;	never / rarely	yes	for me;for my family;for the others;in my job;	yes	yes	no	Hopital Paris Saint-Joseph	yes	3	1	3	2	1	1	1	3	1	2	1	2	2	1	2	1	1	1	1	1	1	0	2	1	0	0	0	1	1	0	1	woman	18-25 years	single
32	17	0	4	0	7	0	home work;other;	never / rarely	no	NA	no	no	no	Hopital Paris Saint-Joseph	no	1	1	1	1	1	1	1	1	1	1	1	1	1	1	1	1	1	0	0	0	1	0	2	1	0	0	0	0	3	3	1	woman	42-50 years	single
33	19	0	4	0	0	0	no-Covid area;	never / rarely	no	NA	no	no	no	Hopital Paris Saint-Joseph	yes	1	2	1	1	1	1	1	1	1	1	1	1	2	1	1	1	1	1	0	1	1	1	0	0	0	0	0	0	0	0	0	woman	50-60 years	as a couple (...);one or several children
34	31	0	8	1	4	0	home work;	never / rarely	yes	for my family;	yes	no	no	Hopital Paris Saint-Joseph	yes	1	1	1	1	2	2	3	1	3	2	1	1	3	1	3	2	3	2	1	2	1	1	0	1	0	0	1	1	1	0	1	woman	34-41 years	single
35	20	0	3	0	1	0	other;	never / rarely	no	NA	no	yes	no	Hopital Paris Saint-Joseph	yes	1	1	1	1	1	1	1	1	1	2	1	2	2	1	1	1	1	1	0	1	0	1	0	0	0	0	0	1	0	0	0	man	26-33 years	singleno child
36	33	0	9	1	1	0	other;	never / rarely	yes	for my family;in my job;	yes	yes	yes	Hopital Paris Saint-Joseph	yes	3	2	2	2	1	4	3	1	1	1	1	1	2	2	3	1	3	1	2	2	2	1	1	0	0	0	1	0	0	0	0	man	42-50 years	as a couple (...);one or several children
37	17	0	1	0	0	0	Covid-area;no-Covid area;	regularly / frequently	yes	for my family;for the others;	yes	yes	no	Hopital Paris Saint-Joseph	yes	1	1	1	1	1	1	1	1	1	1	1	1	1	1	1	1	1	1	0	0	0	0	0	0	0	0	0	0	0	0	0	woman	42-50 years	as a couple (...);one or several children
38	43	0	11	1	10	1	Covid-area;no-Covid area;other;	regularly / frequently	yes	for my family;	yes	yes	yes	Hopital Paris Saint-Joseph	yes	2	1	1	2	2	3	1	4	4	4	4	3	1	4	4	2	1	2	0	2	2	2	3	0	2	2	1	1	2	1	1	woman	42-50 years	as a couple (...);one or several children
39	19	0	1	0	0	0	Covid-area;	regularly / frequently	no	NA	yes	yes	no	Hopital Paris Saint-Joseph	yes	1	1	1	1	1	1	1	1	2	1	1	2	1	1	1	1	1	0	0	1	0	0	0	0	0	0	0	0	0	0	0	woman	26-33 years	single
40	30	0	5	0	11	1	no-Covid area;home work;	never / rarely	yes	for me;for my family;	yes	no	yes	Hopital Paris Saint-Joseph	yes	1	1	2	1	1	1	2	2	1	2	2	1	4	2	3	1	3	2	1	1	1	0	0	0	2	2	1	2	1	2	1	woman	>60 years	single; one or several children
41	18	0	2	0	2	0	no-Covid area;	never / rarely	no	NA	yes	no	no	Hopital Paris Saint-Joseph	yes	1	1	1	1	1	1	1	1	1	1	1	1	1	1	1	2	1	1	0	0	1	0	0	0	1	0	0	1	0	0	0	woman	18-25 years	single
42	30	0	9	1	6	0	Covid-area;no-Covid area;	never / rarely	yes	for my family;for the others;	yes	yes	no	Hopital Paris Saint-Joseph	yes	2	1	1	3	1	1	1	1	1	1	1	2	1	4	4	4	1	2	1	2	1	2	0	1	1	0	1	2	0	1	1	woman	34-41 years	as a couple (...);
43	32	0	9	1	7	0	Covid-area;	regularly / frequently	no	NA	yes	yes	no	Hopital Paris Saint-Joseph	yes	2	4	1	1	1	1	1	1	1	3	3	1	2	3	1	3	3	2	0	2	2	1	2	0	1	2	1	0	2	1	0	woman	34-41 years	one or several children
44	30	0	9	1	3	0	Covid-area;no-Covid area;home work;	never / rarely	yes	for my family;for the others;in my job;	yes	yes	no	Hopital Paris Saint-Joseph	yes	4	2	1	2	1	4	1	1	1	1	1	1	5	2	1	1	1	2	0	2	2	2	0	1	0	0	1	1	1	0	0	woman	18-25 years	single
45	24	0	7	0	8	1	no-Covid area;	never / rarely	yes	for me;for the others;	yes	no	yes	Hopital Paris Saint-Joseph	yes	2	1	2	1	1	2	1	1	2	2	1	1	2	1	2	1	1	1	1	1	2	1	1	0	2	1	1	1	1	1	1	woman	50-60 years	as a couple (...);
46	22	0	4	0	0	0	home work;other;	never / rarely	no	NA	yes	yes	no	Hopital Paris Saint-Joseph	yes	2	1	1	1	1	2	1	1	1	1	1	1	2	2	2	1	1	1	0	1	1	0	1	0	0	0	0	0	0	0	0	man	34-41 years	as a couple (...);one or several children
47	21	0	4	0	1	0	home work;	regularly / frequently	no	NA	yes	no	no	Hopital Paris Saint-Joseph	yes	2	1	1	2	1	1	1	1	1	1	1	1	2	1	2	1	1	1	0	1	0	0	1	1	0	0	0	1	0	0	0	woman	26-33 years	as a couple (...);no child
48	40	0	9	1	7	0	other;	never / rarely	yes	for me;for my family;	yes	no	yes	Hopital Paris Saint-Joseph	yes	2	1	3	1	3	5	1	1	1	2	1	1	5	4	4	3	2	2	0	2	2	0	3	0	1	1	1	1	0	0	3	man	26-33 years	single
49	27	0	10	1	4	0	Covid-area;	regularly / frequently	yes	for my family;	yes	yes	no	Hopital Paris Saint-Joseph	yes	3	1	2	1	1	2	1	1	1	1	1	1	1	2	3	2	3	1	1	2	2	1	3	0	0	0	1	1	2	0	0	woman	42-50 years	as a couple (...);one or several children
50	19	0	1	0	3	0	no-Covid area;home work;	never / rarely	no	NA	no	no	no	Hopital Paris Saint-Joseph	yes	1	1	1	1	1	1	1	1	2	2	1	1	1	1	1	1	1	0	0	1	0	0	0	0	2	0	0	1	0	0	0	man	34-41 years	as a couple (...);
51	26	0	7	0	7	0	no-Covid area;	never / rarely	yes	for me;for my family;	yes	no	no	Hopital Paris Saint-Joseph	yes	2	1	2	1	1	1	2	1	2	2	2	2	2	1	2	1	1	1	1	2	1	1	1	0	1	1	1	1	1	1	1	man	42-50 years	as a couple (...);one or several children
52	36	0	8	1	8	1	Covid-area;	regularly / frequently	yes	for me;for my family;	yes	no	yes	Hopital Paris Saint-Joseph	no	3	2	1	1	1	2	1	1	2	3	2	1	4	4	3	2	3	2	1	1	2	1	1	0	1	1	2	2	1	0	1	woman	26-33 years	single
53	22	0	8	1	1	0	other;	never / rarely	yes	for my family;in my job;	no	yes	no	Hopital Paris Saint-Joseph	yes	3	1	1	2	1	2	1	1	1	1	1	2	1	1	1	1	1	2	0	1	2	0	3	0	0	0	0	1	0	0	0	woman	42-50 years	as a couple (...);one or several children
54	23	0	4	0	6	0	no-Covid area;	never / rarely	yes	for me;for my family;in my job;	yes	yes	yes	both	yes	2	1	2	2	1	2	1	1	2	1	1	1	1	1	1	2	1	1	0	2	1	0	0	0	1	0	0	1	2	1	1	man	50-60 years	as a couple (...);
55	22	0	4	0	1	0	other;	regularly / frequently	no	NA	yes	yes	no	both	no	2	1	1	1	1	1	1	1	2	1	1	1	1	2	2	1	2	1	0	1	1	0	1	0	0	0	0	1	0	0	0	man	26-33 years	as a couple (...);one or several children
56	34	0	9	1	3	0	home work;	never / rarely	yes	for me;for my family;in my job;	yes	no	yes	Hopital Paris Saint-Joseph	yes	1	1	2	1	3	1	4	1	5	1	1	1	4	1	1	4	2	2	1	2	1	2	0	1	1	0	0	1	0	1	0	woman	>60 years	single; one or several children
57	17	0	3	0	1	0	other;	never / rarely	yes	for me;for my family;	yes	no	yes	both	yes	1	1	1	1	1	1	1	1	1	1	1	1	1	1	1	1	1	1	0	1	1	0	0	0	0	0	0	1	0	0	0	woman	50-60 years	as a couple (...);one or several children
58	34	0	4	0	1	0	Covid-area;	regularly / frequently	no	NA	yes	yes	no	Hopital Paris Saint-Joseph	yes	5	3	1	1	3	1	2	1	1	1	1	1	4	3	4	1	1	1	0	1	1	0	1	0	0	0	1	0	0	0	0	woman	34-41 years	single
59	29	0	11	1	8	1	home work;	never / rarely	yes	for my family;	yes	yes	yes	Hopital Paris Saint-Joseph	yes	3	1	2	2	1	2	2	2	1	2	1	2	2	2	2	1	1	1	1	2	2	2	2	1	2	1	1	1	1	1	1	woman	18-25 years	as a couple (...);no child
60	19	0	1	0	1	0	no-Covid area;	never / rarely	no	NA	no	yes	no	Hopital Paris Saint-Joseph	yes	1	1	1	1	1	1	1	1	2	2	1	1	1	1	1	1	1	0	0	1	0	0	0	0	0	0	0	0	0	1	0	woman	26-33 years	as a couple (...);no child
61	26	0	12	1	4	0	Covid-area;	never / rarely	yes	for me;for my family;for the others;	yes	yes	no	Hopital Paris Saint-Joseph	yes	1	1	1	2	1	1	1	1	1	1	1	1	2	4	2	3	2	2	2	2	2	1	3	0	1	0	0	1	0	0	2	woman	26-33 years	as a couple (...);
62	17	0	1	0	0	0	Covid-area;no-Covid area;	regularly / frequently	no	NA	no	no	no	Hopital Paris Saint-Joseph	yes	1	1	1	1	1	1	1	1	1	1	1	1	1	1	1	1	1	0	0	0	0	0	1	0	0	0	0	0	0	0	0	man	26-33 years	as a couple (...);one or several children
63	21	0	3	0	3	0	no-Covid area;	never / rarely	no	NA	yes	no	no	Hopital Paris Saint-Joseph	yes	1	1	2	1	1	2	1	1	1	2	1	1	1	1	2	1	1	1	0	1	0	0	1	0	1	1	0	1	0	0	0	man	34-41 years	as a couple (...);one or several children
64	17	0	2	0	0	0	no-Covid area;	never / rarely	no	NA	no	yes	no	Hopital Paris Saint-Joseph	yes	1	1	1	1	1	1	1	1	1	1	1	1	1	1	1	1	1	1	0	0	1	0	0	0	0	0	0	0	0	0	0	woman	34-41 years	as a couple (...);one or several children
65	39	0	9	1	5	0	other;	never / rarely	yes	for my family;for the others;in my job;	no	yes	no	Hopital Paris Saint-Joseph	no	1	1	1	2	4	1	2	1	1	3	3	2	1	4	4	4	4	3	0	1	1	2	1	1	0	0	1	3	0	0	1	woman	26-33 years	single
66	27	0	7	0	4	0	no-Covid area;	never / rarely	yes	for my family;in my job;	yes	yes	no	Hopital Paris Saint-Joseph	yes	2	1	1	1	2	1	1	2	1	1	3	2	1	3	2	1	2	2	0	2	1	1	1	0	1	0	1	1	1	0	0	man	50-60 years	as a couple (...);one or several children
67	32	0	10	1	4	0	Covid-area;	regularly / frequently	yes	for me;for my family;for the others;	yes	no	yes	Hopital Paris Saint-Joseph	yes	2	1	2	2	1	3	3	2	1	2	2	1	1	3	3	2	1	3	1	2	1	1	1	1	1	0	1	1	1	0	0	woman	42-50 years	singleone or several children
68	53	1	9	1	10	1	Covid-area;no-Covid area;	never / rarely	yes	for me;for my family;	yes	yes	yes	Hopital Paris Saint-Joseph	no	3	3	3	3	3	3	3	3	3	3	3	3	4	3	4	3	3	1	1	3	1	1	1	1	1	2	1	2	1	2	1	man	50-60 years	as a couple (...);one or several children
69	63	1	9	1	10	1	Covid-area;	regularly / frequently	yes	for my family;for the others;in my job;	yes	yes	yes	Hopital Paris Saint-Joseph	yes	3	3	3	3	3	4	4	4	4	5	3	4	4	4	4	4	4	1	1	2	2	1	1	1	1	1	2	1	2	2	1	woman	34-41 years	as a couple (...);one or several children
70	38	0	17	1	8	1	no-Covid area;	never / rarely	yes	for me;for my family;in my job;	yes	no	yes	Hopital Paris Saint-Joseph	yes	3	1	3	4	4	2	3	2	4	3	1	2	2	1	1	1	1	3	3	3	2	2	1	3	1	2	0	1	1	2	1	woman	50-60 years	as a couple (...);
71	23	0	5	0	2	0	Covid-area;	regularly / frequently	no	NA	no	yes	no	Hopital Paris Saint-Joseph	yes	3	1	1	1	1	2	1	1	2	1	1	1	1	1	3	1	1	1	0	1	1	0	2	0	0	0	0	1	1	0	0	woman	34-41 years	as a couple (...);
72	18	0	1	0	0	0	other;	never / rarely	no	NA	yes	yes	no	Hopital Paris Saint-Joseph	yes	1	1	1	1	1	1	1	1	1	2	1	1	1	1	1	1	1	0	0	0	0	0	1	0	0	0	0	0	0	0	0	man	50-60 years	as a couple (...);one or several children
73	17	0	10	1	2	0	Covid-area;home work;	never / rarely	no	NA	yes	yes	no	Hopital Paris Saint-Joseph	no	1	1	1	1	1	1	1	1	1	1	1	1	1	1	1	1	1	3	0	1	2	2	1	1	0	0	1	0	1	0	0	woman	26-33 years	as a couple (...);
74	29	0	4	0	4	0	Covid-area;	regularly / frequently	no	NA	yes	no	no	Hopital Paris Saint-Joseph	yes	1	1	2	2	1	2	1	1	2	1	2	1	1	3	2	3	3	1	1	1	0	0	0	1	0	0	0	2	2	0	0	woman	18-25 years	singleno child
75	39	0	10	1	12	1	Covid-area;home work;other;	never / rarely	yes	for my family;	yes	yes	yes	Hopital Paris Saint-Joseph	no	1	1	1	1	1	1	1	1	3	3	2	3	4	4	4	4	4	2	1	1	3	2	0	1	2	2	2	2	1	2	1	woman	42-50 years	singleone or several children
76	24	0	7	0	5	0	Covid-area;no-Covid area;	never / rarely	yes	for my family;for the others;in my job;	no	no	no	Hopital Paris Saint-Joseph	no	1	1	1	2	1	1	1	1	3	2	2	1	1	2	1	1	2	2	0	2	2	1	0	0	1	0	1	1	0	1	1	man	>60 years	single
77	18	0	6	0	4	0	Covid-area;	never / rarely	no	NA	no	no	no	Hopital Paris Saint-Joseph	no	1	1	1	1	1	1	1	1	2	1	1	1	1	1	1	1	1	1	0	2	2	0	1	0	1	1	0	0	0	1	1	woman	50-60 years	as a couple (...);one or several children
78	19	0	7	0	1	0	home work;other;	never / rarely	no	NA	no	no	yes	Hopital Paris Saint-Joseph	yes	1	1	1	1	1	1	1	1	1	1	1	1	2	1	2	1	1	1	1	2	1	1	0	1	0	0	0	1	0	0	0	woman	>60 years	as a couple (...);
79	28	0	5	0	9	1	no-Covid area;	never / rarely	yes	for my family;	yes	no	no	Hopital Paris Saint-Joseph	yes	1	1	1	1	1	2	1	2	3	2	2	1	1	3	2	1	3	2	0	2	1	0	0	0	1	1	1	2	1	2	1	woman	34-41 years	as a couple (...);one or several children
80	66	1	15	1	4	0	other;	never / rarely	yes	for me;for my family;for the others;	yes	yes	yes	Hopital Paris Saint-Joseph	yes	3	3	4	4	5	4	4	3	5	5	2	5	5	3	4	4	3	2	3	2	2	1	3	2	2	1	0	1	0	0	0	woman	34-41 years	singleone or several children
81	36	0	13	1	6	0	other;	never / rarely	yes	for me;for my family;for the others;	yes	no	yes	Hopital Paris Saint-Joseph	yes	3	1	2	2	1	2	2	1	2	2	2	2	4	2	2	2	4	2	2	2	3	1	3	0	1	1	1	1	1	1	0	woman	50-60 years	single
82	26	0	11	1	3	0	Covid-area;	regularly / frequently	yes	for the others;in my job;	yes	yes	yes	Hopital Paris Saint-Joseph	yes	2	1	1	1	2	2	1	4	1	1	1	4	1	1	1	1	1	2	0	2	3	1	2	1	0	0	0	1	0	1	1	woman	34-41 years	singleone or several children
83	48	1	13	1	11	1	Covid-area;no-Covid area;	regularly / frequently	yes	for my family;in my job;	yes	yes	no	Hopital Paris Saint-Joseph	no	4	1	3	4	3	1	1	1	3	4	1	4	4	5	4	4	1	3	1	2	2	1	2	2	1	1	2	2	2	1	2	woman	34-41 years	as a couple (...);one or several children
84	39	0	12	1	3	0	Covid-area;home work;	never / rarely	yes	for my family;for the others;	yes	yes	yes	Hopital Paris Saint-Joseph	yes	2	1	1	2	1	2	2	1	4	4	1	4	3	3	3	3	2	2	2	1	2	1	3	1	1	0	0	1	1	0	0	woman	34-41 years	as a couple (...);one or several children
85	20	0	7	0	2	0	Covid-area;	never / rarely	no	NA	yes	no	no	Hopital Paris Saint-Joseph	yes	1	1	1	1	1	1	1	1	1	1	1	2	2	1	2	1	1	1	0	1	2	1	1	1	0	0	1	1	0	0	0	woman	34-41 years	single
86	18	0	5	0	3	0	home work;	never / rarely	yes	for my family;	no	yes	no	Hopital Paris Saint-Joseph	yes	1	1	1	1	1	1	1	1	1	1	1	1	2	1	1	1	1	1	0	1	3	0	0	0	2	0	0	0	0	1	0	woman	42-50 years	as a couple (...);one or several children
87	26	0	5	0	9	1	other;	never / rarely	no	NA	no	yes	no	Hopital Paris Saint-Joseph	yes	1	1	1	1	1	1	1	1	2	2	1	2	2	2	3	2	2	1	0	1	3	0	0	0	1	1	1	2	1	1	2	man	42-50 years	as a couple (...);one or several children
88	33	0	8	1	1	0	Covid-area;no-Covid area;	regularly / frequently	yes	in my job;	no	no	no	Hopital Paris Saint-Joseph	yes	3	3	1	2	1	2	1	2	2	3	1	1	4	1	1	2	3	1	1	1	1	1	2	1	0	0	1	0	0	0	0	woman	26-33 years	as a couple (...);one or several children
89	24	0	12	1	6	0	no-Covid area;	never / rarely	yes	for my family;	yes	no	yes	Hopital Paris Saint-Joseph	yes	1	1	1	1	1	1	1	1	1	4	1	1	2	2	2	1	2	1	3	2	2	1	3	0	1	1	1	2	0	0	1	woman	50-60 years	as a couple (...);one or several children
90	23	0	5	0	10	1	Covid-area;no-Covid area;	never / rarely	yes	for me;for my family;	yes	no	no	Hopital Paris Saint-Joseph	yes	2	1	1	2	1	2	1	1	1	1	1	1	1	2	2	1	2	1	0	1	2	0	1	0	2	2	2	1	0	3	0	woman	42-50 years	single
91	17	0	6	0	0	0	other;	never / rarely	yes	for me;for my family;	yes	no	no	Hopital Paris Saint-Joseph	yes	1	1	1	1	1	1	1	1	1	1	1	1	1	1	1	1	1	1	0	1	2	0	2	0	0	0	0	0	0	0	0	woman	50-60 years	as a couple (...);one or several children
92	17	0	5	0	4	0	home work;	never / rarely	no	NA	no	yes	no	Hopital Paris Saint-Joseph	yes	1	1	1	1	1	1	1	1	1	1	1	1	1	1	1	1	1	1	0	2	2	0	0	0	0	0	1	1	1	0	1	woman	>60 years	as a couple (...);one or several children
93	44	1	11	1	4	0	Covid-area;	regularly / frequently	yes	for my family;for the others;	yes	no	no	Hopital Paris Saint-Joseph	yes	3	3	3	3	2	4	1	1	1	2	1	2	2	4	4	4	4	3	1	2	2	1	2	0	0	0	1	2	0	0	1	woman	42-50 years	as a couple (...);one or several children
94	48	1	7	0	7	0	other;	never / rarely	yes	for me;for my family;for the others;	yes	yes	yes	Hopital Paris Saint-Joseph	yes	3	2	2	2	2	4	4	4	4	4	2	2	2	1	4	3	3	1	1	1	1	1	1	1	1	1	1	2	1	1	0	woman	50-60 years	as a couple (...);
95	29	0	7	0	5	0	other;	never / rarely	yes	for my family;for the others;	yes	no	yes	Hopital Paris Saint-Joseph	yes	3	1	3	3	2	2	2	2	1	1	1	2	1	1	1	2	1	1	2	1	1	1	1	0	1	1	0	0	1	1	1	woman	34-41 years	as a couple (...);one or several children
96	27	0	4	0	4	0	Covid-area;	regularly / frequently	no	NA	yes	yes	no	Hopital Paris Saint-Joseph	yes	1	1	1	1	1	1	1	4	2	2	2	2	1	1	4	1	1	0	0	0	1	0	3	0	2	0	1	0	0	0	1	woman	34-41 years	as a couple (...);
97	34	0	11	1	7	0	no-Covid area;	never / rarely	yes	for my family;	yes	no	no	Hopital Paris Saint-Joseph	yes	2	1	2	2	1	1	1	1	3	3	2	2	2	3	3	2	3	1	1	2	2	2	2	1	1	0	1	2	2	1	0	woman	50-60 years	singleone or several children
98	21	0	9	1	3	0	home work;	never / rarely	yes	for me;for my family;for the others;	yes	no	no	Hopital Paris Saint-Joseph	yes	2	1	1	1	2	2	1	1	1	2	1	1	1	1	1	1	1	2	0	2	1	1	2	1	1	1	0	1	0	0	0	woman	26-33 years	as a couple (...);
99	38	0	14	1	9	1	other;	never / rarely	yes	for my family;	yes	no	yes	Hopital Paris Saint-Joseph	no	2	1	1	2	3	2	1	1	2	1	3	2	2	4	3	4	4	3	2	1	2	2	3	1	1	2	1	2	0	1	2	woman	42-50 years	singleone or several children
100	34	0	9	1	11	1	other;	never / rarely	yes	for me;	no	no	yes	Hopital Paris Saint-Joseph	yes	2	1	1	1	1	1	1	1	3	3	3	3	2	2	4	3	2	2	1	2	2	1	1	0	1	1	2	2	2	2	1	woman	50-60 years	single
101	20	0	7	0	1	0	no-Covid area;	never / rarely	no	NA	yes	yes	no	Hopital Paris Saint-Joseph	yes	1	1	1	1	2	1	1	1	1	1	1	1	3	1	1	1	1	1	0	1	1	1	2	1	0	0	0	1	0	0	0	woman	50-60 years	as a couple (...);one or several children
102	35	0	5	0	3	0	Covid-area;	regularly / frequently	no	NA	yes	no	no	Hopital Paris Saint-Joseph	yes	1	1	1	2	1	1	1	1	3	3	3	4	4	4	3	1	1	1	0	1	1	0	2	0	1	0	1	1	0	0	0	woman	18-25 years	as a couple (...);
103	19	0	6	0	0	0	Covid-area;	regularly / frequently	no	NA	yes	no	no	Hopital Paris Saint-Joseph	yes	1	1	1	1	1	1	1	1	1	1	1	1	3	1	1	1	1	3	1	1	0	1	0	0	0	0	0	0	0	0	0	man	26-33 years	single
104	23	0	6	0	8	1	Covid-area;no-Covid area;	regularly / frequently	no	NA	no	no	no	Hopital Paris Saint-Joseph	no	1	1	1	1	1	1	1	1	2	2	1	1	2	1	3	1	2	1	2	1	1	1	0	0	1	1	2	2	1	1	0	woman	34-41 years	as a couple (...);one or several children
105	17	0	4	0	0	0	other;	never / rarely	no	NA	yes	yes	no	Hopital Paris Saint-Joseph	yes	1	1	1	1	1	1	1	1	1	1	1	1	1	1	1	1	1	1	0	0	0	1	2	0	0	0	0	0	0	0	0	man	26-33 years	single
106	17	0	4	0	1	0	no-Covid area;	never / rarely	no	NA	no	no	no	Hopital Paris Saint-Joseph	yes	1	1	1	1	1	1	1	1	1	1	1	1	1	1	1	1	1	1	0	0	3	0	0	0	0	0	1	0	0	0	0	man	50-60 years	as a couple (...);one or several children
107	18	0	5	0	4	0	home work;other;	never / rarely	yes	for me;for my family;in my job;	yes	no	no	Hopital Paris Saint-Joseph	yes	1	1	1	1	1	1	1	1	1	1	1	1	1	1	2	1	1	1	0	1	1	1	1	0	0	1	1	1	0	1	0	woman	42-50 years	as a couple (...);no child
108	19	0	4	0	0	0	Covid-area;	regularly / frequently	yes	for my family;	yes	yes	no	Hopital Paris Saint-Joseph	yes	1	1	1	1	1	1	1	2	1	1	1	1	2	1	1	1	1	1	0	1	1	0	1	0	0	0	0	0	0	0	0	man	26-33 years	single
109	30	0	4	0	4	0	Covid-area;no-Covid area;	regularly / frequently	yes	for my family;for the others;in my job;	yes	yes	yes	Hopital Paris Saint-Joseph	yes	4	1	1	2	1	1	1	1	1	3	1	1	4	3	3	1	1	1	0	2	1	0	0	0	0	0	1	1	1	1	0	woman	18-25 years	as a couple (...);
110	50	1	16	1	12	1	Covid-area;home work;	never / rarely	no	NA	no	no	no	Hopital Paris Saint-Joseph	no	4	3	1	3	2	2	1	1	3	3	3	4	1	5	5	4	5	3	2	3	2	2	2	2	1	2	2	2	2	1	2	woman	50-60 years	singleone or several children
111	17	0	3	0	1	0	other;	never / rarely	no	NA	yes	no	yes	Hopital Paris Saint-Joseph	yes	1	1	1	1	1	1	1	1	1	1	1	1	1	1	1	1	1	1	0	1	1	0	0	0	0	0	0	1	0	0	0	woman	50-60 years	as a couple (...);one or several children
112	21	0	3	0	4	0	Covid-area;	regularly / frequently	no	NA	yes	yes	no	Hopital Paris Saint-Joseph	no	2	1	1	1	1	1	1	1	1	1	1	1	2	1	1	3	1	1	0	1	1	0	0	0	1	1	1	1	0	0	0	woman	50-60 years	as a couple (...);one or several children
113	24	0	8	1	0	0	no-Covid area;	never / rarely	no	NA	yes	yes	no	Hopital Paris Saint-Joseph	yes	1	1	1	1	1	2	1	1	1	2	2	1	2	2	2	2	1	2	0	2	2	0	2	0	0	0	0	0	0	0	0	man	42-50 years	as a couple (...);one or several children
114	23	0	11	1	8	1	no-Covid area;home work;	never / rarely	no	NA	yes	no	yes	Hopital Paris Saint-Joseph	no	2	1	1	1	1	1	1	1	2	2	1	2	1	1	1	2	2	1	1	2	2	1	3	1	1	1	1	2	2	0	1	woman	50-60 years	as a couple (...);one or several children
115	20	0	4	0	1	0	no-Covid area;	never / rarely	no	NA	yes	yes	yes	Hopital Paris Saint-Joseph	yes	2	1	1	1	1	1	1	1	1	2	1	1	1	1	1	2	1	1	0	1	1	1	0	0	0	0	0	1	0	0	0	woman	50-60 years	single
116	28	0	8	1	2	0	other;	never / rarely	yes	for me;for my family;	yes	no	yes	Hopital Paris Saint-Joseph	yes	3	2	2	2	1	1	2	2	1	2	1	1	2	2	2	1	1	1	1	1	1	1	2	1	0	0	1	1	0	0	0	man	50-60 years	as a couple (...);one or several children
117	33	0	7	0	2	0	home work;	never / rarely	yes	for me;for my family;for the others;in my job;	yes	yes	yes	Hopital Paris Saint-Joseph	yes	3	1	2	3	4	2	3	1	1	1	1	1	1	3	1	2	3	1	1	1	1	1	1	1	0	1	0	0	0	0	1	woman	42-50 years	as a couple (...);one or several children
118	18	0	5	0	3	0	Covid-area;	regularly / frequently	no	NA	no	yes	no	both	yes	1	1	1	1	1	1	1	1	1	1	1	2	1	1	1	1	1	1	0	0	1	1	2	0	0	0	1	1	0	0	1	woman	42-50 years	as a couple (...);one or several children
119	20	0	3	0	0	0	Covid-area;	never / rarely	no	NA	yes	yes	no	Hopital Paris Saint-Joseph	yes	1	1	1	1	1	1	1	1	1	3	1	1	2	1	1	1	1	1	0	0	0	1	1	0	0	0	0	0	0	0	0	woman	26-33 years	singleno child
120	26	0	6	0	2	0	other;	regularly / frequently	yes	for my family;in my job;	yes	yes	no	Hopital Paris Saint-Joseph	yes	2	1	2	1	1	1	1	1	2	2	2	1	2	2	2	1	2	1	0	0	1	1	3	0	0	0	1	1	0	0	0	woman	18-25 years	single
121	20	0	5	0	2	0	Covid-area;	regularly / frequently	yes	for my family;	yes	no	yes	Hopital Paris Saint-Joseph	yes	1	2	1	1	1	1	1	1	1	1	1	1	1	2	2	1	1	1	0	1	2	0	1	0	0	1	1	0	0	0	0	man	26-33 years	as a couple (...);no child
122	45	1	10	1	9	1	other;	never / rarely	yes	for me;for my family;for the others;in my job;	yes	yes	yes	Hopital Paris Saint-Joseph	yes	4	1	1	2	4	3	4	3	2	2	3	3	3	4	2	2	2	1	3	2	2	1	0	1	2	2	0	1	1	2	1	woman	50-60 years	single
123	27	0	7	0	6	0	home work;other;	never / rarely	yes	for my family;in my job;	yes	yes	yes	Hopital Paris Saint-Joseph	yes	2	1	2	3	2	1	1	1	1	2	1	3	2	1	1	2	1	1	1	1	2	1	1	0	1	1	1	1	0	1	1	woman	42-50 years	as a couple (...);one or several children
124	54	1	12	1	7	0	other;	never / rarely	yes	for me;for my family;in my job;	yes	yes	yes	Hopital Paris Saint-Joseph	no	4	2	2	4	4	4	3	1	4	3	3	1	3	4	4	4	4	2	1	2	1	2	2	2	2	1	1	1	0	1	1	woman	50-60 years	as a couple (...);one or several children
125	19	0	4	0	1	0	Covid-area;no-Covid area;	regularly / frequently	yes	for my family;	yes	yes	no	Hopital Paris Saint-Joseph	yes	1	1	1	1	1	1	1	2	1	1	1	1	1	1	2	1	1	1	0	1	1	0	1	0	0	0	0	1	0	0	0	woman	42-50 years	as a couple (...);one or several children
126	19	0	2	0	0	0	home work;	never / rarely	no	NA	yes	no	no	Hopital Marie Lannelongue	yes	1	1	1	1	1	1	1	1	1	3	1	1	1	1	1	1	1	1	0	0	1	0	0	0	0	0	0	0	0	0	0	woman	26-33 years	as a couple (...);one or several children
127	23	0	13	1	9	1	home work;	never / rarely	yes	for my family;for the others;	yes	yes	yes	Hopital Marie Lannelongue	no	2	1	1	1	1	1	1	1	2	2	1	1	2	2	2	1	1	2	1	2	2	2	2	2	1	0	1	3	2	2	0	woman	26-33 years	as a couple (...);
128	61	1	17	1	10	1	home work;	never / rarely	yes	for my family;	no	no	yes	Hopital Marie Lannelongue	no	4	4	3	4	4	3	3	4	4	4	2	3	5	4	3	3	4	2	2	3	3	2	3	2	1	1	1	2	2	2	1	woman	42-50 years	as a couple (...);one or several children
129	46	1	12	1	12	1	no-Covid area;	regularly / frequently	yes	for my family;	yes	no	yes	Hopital Marie Lannelongue	yes	1	1	2	2	3	4	2	2	4	5	2	3	3	3	4	2	3	2	1	2	2	2	2	1	2	1	1	2	2	2	2	woman	34-41 years	one or several children
130	25	0	7	0	8	1	Covid-area;no-Covid area;	never / rarely	no	NA	no	yes	no	Hopital Marie Lannelongue	no	2	1	1	1	1	1	1	2	2	2	1	1	1	3	2	1	2	2	1	1	1	1	1	0	1	1	1	2	1	1	1	woman	18-25 years	as a couple (...);
131	65	1	17	1	10	1	no-Covid area;home work;	never / rarely	no	NA	yes	yes	no	Hopital Marie Lannelongue	yes	3	4	4	3	5	3	3	4	5	5	5	2	5	5	4	3	2	3	2	3	3	2	2	2	1	2	2	2	1	1	1	woman	34-41 years	as a couple (...);one or several children
132	21	0	4	0	6	0	home work;	never / rarely	yes	for me;for my family;for the others;	yes	no	yes	Hopital Marie Lannelongue	yes	2	1	1	1	1	1	1	1	2	2	1	2	1	1	1	1	1	1	0	1	1	1	0	0	1	1	1	2	0	1	0	man	34-41 years	single
133	20	0	5	0	6	0	other;	never / rarely	yes	for my family;in my job;	yes	yes	no	Hopital Marie Lannelongue	yes	1	1	1	1	1	1	1	1	1	1	1	1	1	2	2	1	2	1	0	0	1	1	2	0	3	0	1	1	1	0	0	woman	42-50 years	one or several children
134	21	0	5	0	6	0	other;	never / rarely	yes	for me;for my family;for the others;in my job;	no	no	no	Hopital Paris Saint-Joseph	yes	2	1	1	2	1	1	1	1	1	1	1	1	2	1	1	2	1	1	0	1	3	0	0	0	1	1	1	0	1	1	1	woman	50-60 years	as a couple (...);
135	23	0	5	0	7	0	home work;	never / rarely	yes	for my family;in my job;	yes	no	yes	Hopital Marie Lannelongue	yes	2	1	1	2	1	2	2	1	2	1	2	1	1	1	1	1	1	1	0	1	2	0	1	0	2	2	1	1	0	1	0	woman	26-33 years	as a couple (...);one or several children
136	17	0	3	0	2	0	Covid-area;no-Covid area;other;	never / rarely	no	NA	no	no	no	Hopital Marie Lannelongue	yes	1	1	1	1	1	1	1	1	1	1	1	1	1	1	1	1	1	0	0	1	1	0	1	0	0	0	0	2	0	0	0	woman	50-60 years	as a couple (...);one or several children
137	17	0	1	0	0	0	Covid-area;no-Covid area;	never / rarely	no	NA	no	no	no	Hopital Marie Lannelongue	yes	1	1	1	1	1	1	1	1	1	1	1	1	1	1	1	1	1	0	0	0	1	0	0	0	0	0	0	0	0	0	0	woman	42-50 years	as a couple (...);
138	17	0	0	0	3	0	no-Covid area;	regularly / frequently	no	NA	no	no	no	Hopital Paris Saint-Joseph	yes	1	1	1	1	1	1	1	1	1	1	1	1	1	1	1	1	1	0	0	0	0	0	0	0	0	0	0	0	0	3	0	man	>60 years	as a couple (...);
139	54	1	16	1	11	1	other;	regularly / frequently	yes	for my family;	yes	yes	yes	Hopital Marie Lannelongue	no	4	4	4	3	3	3	3	3	3	3	3	3	3	4	3	3	2	3	3	3	2	1	3	1	2	2	1	1	3	1	1	man	50-60 years	as a couple (...);one or several children
140	39	0	9	1	5	0	Covid-area;	regularly / frequently	yes	for the others;in my job;	yes	yes	no	Hopital Paris Saint-Joseph	yes	2	1	2	3	2	4	4	1	2	4	3	2	2	3	2	1	1	1	2	2	1	1	1	1	2	1	1	1	0	0	0	woman	18-25 years	single
141	17	0	2	0	2	0	other;	regularly / frequently	no	NA	yes	yes	no	Hopital Marie Lannelongue	yes	1	1	1	1	1	1	1	1	1	1	1	1	1	1	1	1	1	1	0	0	1	0	0	0	0	0	0	1	1	0	0	man	50-60 years	as a couple (...);one or several children
142	48	1	16	1	12	1	Covid-area;no-Covid area;	regularly / frequently	yes	for my family;for the others;in my job;	yes	yes	no	Hopital Paris Saint-Joseph	no	2	2	2	2	1	2	2	2	4	4	3	2	4	4	4	4	4	2	3	3	2	2	2	2	1	2	2	2	2	2	1	woman	50-60 years	single
143	33	0	7	0	5	0	other;	never / rarely	yes	in my job;	no	no	no	Hopital Paris Saint-Joseph	no	1	1	1	1	1	2	1	1	3	3	2	2	2	3	4	3	2	2	0	1	1	1	2	0	1	1	1	2	0	0	0	woman	34-41 years	as a couple (...);one or several children
144	19	0	4	0	1	0	no-Covid area;	never / rarely	no	NA	yes	no	no	Hopital Paris Saint-Joseph	yes	1	1	1	1	1	1	1	1	1	2	1	1	2	1	1	1	1	1	0	0	2	0	1	0	0	0	0	1	0	0	0	man	50-60 years	as a couple (...);one or several children
145	20	0	5	0	3	0	other;	never / rarely	no	NA	yes	yes	yes	Hopital Marie Lannelongue	no	1	1	1	1	1	1	1	1	2	2	1	1	1	1	2	1	1	1	0	1	1	0	2	0	1	1	0	1	0	0	0	woman	34-41 years	as a couple (...);one or several children
146	18	0	0	0	0	0	no-Covid area;	never / rarely	no	NA	no	yes	no	Hopital Paris Saint-Joseph	yes	1	1	1	1	1	1	1	1	1	2	1	1	1	1	1	1	1	0	0	0	0	0	0	0	0	0	0	0	0	0	0	woman	26-33 years	as a couple (...);one or several children
147	17	0	3	0	0	0	Covid-area;	regularly / frequently	no	NA	no	no	no	Hopital Paris Saint-Joseph	yes	1	1	1	1	1	1	1	1	1	1	1	1	1	1	1	1	1	0	0	1	1	0	1	0	0	0	0	0	0	0	0	man	34-41 years	as a couple (...);one or several children
148	25	0	10	1	5	0	no-Covid area;	regularly / frequently	yes	for me;for my family;for the others;in my job;	yes	yes	yes	Hopital Paris Saint-Joseph	yes	2	1	2	1	1	1	1	2	1	1	1	2	3	2	2	1	1	3	0	2	2	1	2	0	0	1	1	1	1	0	1	woman	50-60 years	as a couple (...);one or several children
149	37	0	8	1	8	1	other;	never / rarely	yes	for me;for my family;in my job;	yes	yes	yes	Hopital Paris Saint-Joseph	no	3	3	2	2	2	3	2	2	1	2	1	1	2	2	3	3	3	2	0	2	2	0	2	0	1	1	1	1	1	1	2	woman	34-41 years	as a couple (...);one or several children
150	23	0	5	0	3	0	Covid-area;no-Covid area;	regularly / frequently	yes	for my family;	yes	yes	yes	Hopital Paris Saint-Joseph	yes	2	1	2	1	2	3	1	1	1	1	1	1	1	2	1	1	1	1	0	2	1	0	1	0	0	0	1	1	1	0	0	woman	18-25 years	as a couple (...);
151	35	0	7	0	1	0	no-Covid area;	regularly / frequently	yes	for me;for my family;in my job;	yes	yes	no	Hopital Paris Saint-Joseph	yes	2	1	1	3	1	5	5	4	1	1	1	1	1	1	4	1	2	1	0	1	1	1	3	0	0	0	0	1	0	0	0	man	50-60 years	singleone or several children
152	17	0	3	0	1	0	home work;	never / rarely	no	NA	no	no	no	Hopital Paris Saint-Joseph	no	1	1	1	1	1	1	1	1	1	1	1	1	1	1	1	1	1	1	0	0	1	0	1	0	0	0	1	0	0	0	0	woman	50-60 years	as a couple (...);one or several children
153	43	0	9	1	11	1	no-Covid area;	never / rarely	yes	for me;for my family;in my job;	yes	yes	yes	Hopital Paris Saint-Joseph	no	2	2	1	2	3	4	2	2	3	3	1	1	4	3	3	4	3	2	0	2	2	1	2	0	1	2	2	2	1	2	1	man	42-50 years	as a couple (...);one or several children
154	22	0	4	0	1	0	Covid-area;no-Covid area;	never / rarely	yes	for me;for the others;in my job;	no	yes	no	Hopital Paris Saint-Joseph	yes	2	1	1	1	1	1	1	1	1	1	1	1	3	1	3	1	1	1	0	0	1	1	1	0	0	0	0	1	0	0	0	woman	34-41 years	as a couple (...);
155	38	0	4	0	0	0	no-Covid area;other;	never / rarely	yes	for me;for my family;for the others;in my job;	yes	yes	no	Hopital Paris Saint-Joseph	yes	4	3	2	3	1	2	1	1	1	4	1	2	4	4	1	2	2	2	0	0	1	1	0	0	0	0	0	0	0	0	0	woman	>60 years	as a couple (...);one or several children
156	20	0	2	0	2	0	Covid-area;no-Covid area;	regularly / frequently	no	NA	yes	yes	no	Hopital Marie Lannelongue	yes	2	1	1	1	1	1	1	1	1	1	1	1	1	2	1	2	1	2	0	0	0	0	0	0	0	1	1	0	0	0	0	man	18-25 years	single
157	37	0	11	1	12	1	home work;	never / rarely	no	NA	no	yes	no	Hopital Marie Lannelongue	yes	1	1	1	1	1	1	1	1	2	2	4	4	2	4	4	3	4	2	1	2	2	2	2	0	3	2	1	2	1	2	1	woman	42-50 years	as a couple (...);one or several children
158	27	0	5	0	2	0	Covid-area;no-Covid area;	never / rarely	no	NA	yes	yes	no	Hopital Paris Saint-Joseph	no	2	1	1	2	1	2	1	2	3	3	1	2	1	1	2	1	1	1	0	1	1	1	1	0	0	0	1	1	0	0	0	woman	26-33 years	as a couple (...);one or several children
159	22	0	5	0	0	0	Covid-area;	regularly / frequently	yes	for my family;	yes	yes	yes	Hopital Paris Saint-Joseph	yes	3	1	1	1	1	2	1	1	1	1	1	1	2	1	1	2	1	1	0	1	1	0	2	0	0	0	0	0	0	0	0	woman	50-60 years	as a couple (...);one or several children
160	17	0	6	0	1	0	Covid-area;	regularly / frequently	yes	in my job;	no	yes	no	Hopital Paris Saint-Joseph	yes	1	1	1	1	1	1	1	1	1	1	1	1	1	1	1	1	1	1	0	2	1	1	1	0	0	0	0	1	0	0	0	woman	34-41 years	as a couple (...);one or several children
161	22	0	4	0	6	0	Covid-area;no-Covid area;other;	regularly / frequently	no	NA	yes	no	no	Hopital Paris Saint-Joseph	yes	2	1	1	1	2	1	1	1	1	2	2	1	2	1	1	1	1	0	0	1	1	1	1	0	0	0	0	1	1	1	3	man	42-50 years	single
162	22	0	3	0	1	0	Covid-area;	never / rarely	yes	for me;for my family;for the others;	yes	no	no	Hopital Paris Saint-Joseph	yes	2	1	1	1	1	1	1	1	1	2	1	1	3	2	1	1	1	1	0	1	1	0	0	0	0	0	0	1	0	0	0	woman	34-41 years	as a couple (...);one or several children
163	17	0	9	1	3	0	no-Covid area;	never / rarely	no	NA	yes	yes	no	Hopital Paris Saint-Joseph	yes	1	1	1	1	1	1	1	1	1	1	1	1	1	1	1	1	1	1	0	2	1	1	2	2	0	0	1	1	0	1	0	man	42-50 years	as a couple (...);one or several children
164	22	0	2	0	5	0	no-Covid area;	never / rarely	no	NA	yes	yes	yes	Hopital Paris Saint-Joseph	yes	2	1	1	1	1	1	1	1	1	2	1	1	1	2	2	1	2	1	0	0	0	0	1	0	1	0	1	2	0	1	0	woman	26-33 years	single
165	20	0	10	1	0	0	no-Covid area;	never / rarely	yes	for me;for my family;in my job;	yes	yes	no	Hopital Paris Saint-Joseph	yes	1	1	1	2	1	1	1	1	1	1	1	1	1	2	1	1	2	2	1	2	1	1	2	1	0	0	0	0	0	0	0	woman	26-33 years	as a couple (...);no child
166	20	0	3	0	1	0	no-Covid area;	never / rarely	yes	for my family;for the others;	yes	yes	no	Hopital Paris Saint-Joseph	yes	2	1	1	1	1	1	1	1	1	1	1	1	1	1	2	1	2	0	0	1	2	0	0	0	0	0	0	1	0	0	0	woman	42-50 years	as a couple (...);no child
167	21	0	5	0	1	0	Covid-area;	regularly / frequently	yes	for my family;	yes	no	yes	Hopital Marie Lannelongue	yes	2	1	1	1	1	1	1	2	1	1	1	1	1	1	1	1	3	3	0	0	1	0	1	0	0	0	0	1	0	0	0	woman	34-41 years	as a couple (...);one or several children
168	17	0	2	0	1	0	other;	never / rarely	no	NA	no	yes	no	Hopital Paris Saint-Joseph	yes	1	1	1	1	1	1	1	1	1	1	1	1	1	1	1	1	1	1	0	0	1	0	0	0	0	0	1	0	0	0	0	woman	50-60 years	singleone or several children
169	17	0	2	0	0	0	Covid-area;	never / rarely	yes	for me;for my family;for the others;	yes	yes	yes	Hopital Paris Saint-Joseph	yes	1	1	1	1	1	1	1	1	1	1	1	1	1	1	1	1	1	1	0	0	1	0	0	0	0	0	0	0	0	0	0	woman	34-41 years	as a couple (...);
170	17	0	2	0	1	0	other;	never / rarely	no	NA	no	yes	no	Hopital Paris Saint-Joseph	yes	1	1	1	1	1	1	1	1	1	1	1	1	1	1	1	1	1	0	0	1	1	0	0	0	0	0	1	0	0	0	0	woman	50-60 years	singleone or several children
171	18	0	4	0	5	0	Covid-area;no-Covid area;	never / rarely	no	NA	yes	no	no	Hopital Paris Saint-Joseph	yes	1	1	1	1	1	1	1	1	1	1	1	1	2	1	1	1	1	1	0	1	1	1	0	0	1	1	1	0	0	0	2	woman	34-41 years	one or several children
172	18	0	3	0	6	0	Covid-area;	regularly / frequently	no	NA	no	yes	no	Hopital Paris Saint-Joseph	no	1	1	1	1	1	1	1	1	1	1	1	1	2	1	1	1	1	1	0	0	1	0	1	0	1	0	0	0	1	1	3	man	26-33 years	as a couple (...);
173	17	0	3	0	1	0	no-Covid area;	never / rarely	no	NA	no	no	no	Hopital Paris Saint-Joseph	yes	1	1	1	1	1	1	1	1	1	1	1	1	1	1	1	1	1	1	0	0	0	1	1	0	0	0	0	1	0	0	0	woman	42-50 years	as a couple (...);
174	45	1	9	1	12	1	no-Covid area;	never / rarely	no	NA	no	yes	no	Hopital Paris Saint-Joseph	no	1	1	3	2	1	4	2	1	3	2	2	4	4	4	4	4	3	1	0	2	2	1	2	1	2	1	2	3	1	2	1	woman	26-33 years	singleno child
175	26	0	10	1	1	0	no-Covid area;	never / rarely	yes	for the others;	no	yes	no	Hopital Paris Saint-Joseph	yes	1	1	1	1	1	1	1	1	1	2	2	1	3	2	1	3	3	3	0	2	2	1	2	0	0	0	0	1	0	0	0	woman	42-50 years	single
176	17	0	3	0	0	0	home work;other;	never / rarely	no	NA	no	no	no	both	yes	1	1	1	1	1	1	1	1	1	1	1	1	1	1	1	1	1	1	0	1	1	0	0	0	0	0	0	0	0	0	0	man	50-60 years	as a couple (...);one or several children
177	17	0	3	0	2	0	Covid-area;no-Covid area;	never / rarely	no	NA	no	yes	no	Hopital Paris Saint-Joseph	yes	1	1	1	1	1	1	1	1	1	1	1	1	1	1	1	1	1	1	0	1	1	0	0	0	0	0	1	1	0	0	0	woman	42-50 years	as a couple (...);
178	17	0	4	0	1	0	no-Covid area;	never / rarely	yes	for my family;in my job;	yes	no	no	Hopital Marie Lannelongue	yes	1	1	1	1	1	1	1	1	1	1	1	1	1	1	1	1	1	1	0	2	0	1	0	0	0	0	0	1	0	0	0	woman	42-50 years	as a couple (...);one or several children
179	17	0	7	0	2	0	other;	never / rarely	yes	for me;for my family;	yes	no	yes	Hopital Paris Saint-Joseph	yes	1	1	1	1	1	1	1	1	1	1	1	1	1	1	1	1	1	1	0	2	1	1	1	1	0	0	0	1	1	0	0	woman	34-41 years	as a couple (...);one or several children
180	20	0	6	0	1	0	no-Covid area;	never / rarely	no	NA	yes	no	no	Hopital Marie Lannelongue	yes	1	2	1	1	3	1	1	1	1	1	1	1	1	1	1	1	1	0	0	1	2	1	2	0	0	0	0	1	0	0	0	woman	42-50 years	as a couple (...);one or several children
181	51	1	13	1	9	1	no-Covid area;	never / rarely	yes	for me;for my family;	yes	no	yes	Hopital Paris Saint-Joseph	yes	4	2	4	3	2	2	2	3	4	4	3	4	4	2	3	2	3	2	3	3	1	1	1	2	1	1	1	1	3	1	1	woman	42-50 years	singleone or several children
182	21	0	3	0	1	0	no-Covid area;	never / rarely	no	NA	yes	yes	no	Hopital Paris Saint-Joseph	yes	1	1	1	3	2	1	1	1	1	1	1	1	1	1	1	2	1	1	0	1	1	0	0	0	0	0	0	1	0	0	0	woman	>60 years	as a couple (...);no child
183	41	0	12	1	6	0	home work;	regularly / frequently	yes	for me;for my family;	no	yes	yes	Hopital Marie Lannelongue	no	2	1	3	2	1	4	3	1	4	4	1	1	2	3	1	4	4	2	0	3	2	2	2	1	1	1	1	0	1	2	0	woman	34-41 years	as a couple (...);one or several children
184	28	0	11	1	9	1	Covid-area;no-Covid area;	never / rarely	no	NA	yes	yes	no	Hopital Paris Saint-Joseph	no	2	1	1	1	1	1	1	1	2	2	2	4	2	1	2	2	2	2	1	2	2	1	2	1	3	2	0	1	0	2	1	woman	26-33 years	singleno child
185	21	0	4	0	2	0	home work;	never / rarely	yes	for me;for my family;for the others;	no	yes	no	Hopital Paris Saint-Joseph	yes	1	1	1	1	1	1	1	1	1	3	1	2	2	1	1	1	1	1	0	1	1	0	0	1	0	0	1	1	0	0	0	man	>60 years	as a couple (...);
186	32	0	4	0	2	0	Covid-area;	regularly / frequently	no	NA	no	no	no	Hopital Paris Saint-Joseph	yes	3	1	1	2	1	2	2	1	2	3	2	1	3	4	2	1	1	1	0	1	0	0	2	0	0	0	1	0	1	0	0	woman	18-25 years	as a couple (...);
187	30	0	2	0	4	0	Covid-area;	regularly / frequently	no	NA	yes	yes	no	Hopital Paris Saint-Joseph	yes	4	1	1	1	1	1	1	1	3	3	1	1	1	2	2	2	4	2	0	0	0	0	0	0	1	0	1	1	0	1	0	man	42-50 years	as a couple (...);
188	25	0	4	0	8	1	no-Covid area;	never / rarely	yes	for me;for my family;for the others;in my job;	no	yes	no	Hopital Paris Saint-Joseph	no	1	1	1	3	1	1	2	1	2	1	1	2	2	2	1	2	1	1	1	1	1	0	0	0	1	1	2	1	1	1	1	woman	>60 years	single; one or several children
189	21	0	4	0	1	0	Covid-area;	never / rarely	yes	for me;for my family;for the others;	yes	yes	yes	both	yes	1	1	1	1	1	1	1	1	1	1	1	1	2	2	2	1	2	1	0	1	1	1	0	0	0	0	0	1	0	0	0	man	50-60 years	as a couple (...);one or several children
190	32	0	12	1	12	1	no-Covid area;other;	never / rarely	yes	for me;for my family;for the others;	yes	no	yes	Hopital Marie Lannelongue	yes	1	1	1	1	1	1	1	1	3	4	2	2	2	4	3	2	2	2	1	3	3	0	3	0	1	1	2	1	3	2	2	man	34-41 years	as a couple (...);one or several children
191	39	0	12	1	5	0	Covid-area;no-Covid area;	regularly / frequently	yes	for me;for my family;for the others;in my job;	yes	yes	yes	Hopital Paris Saint-Joseph	yes	3	2	1	4	3	2	2	1	1	3	1	1	3	3	3	3	3	1	2	2	2	2	2	1	0	0	2	1	1	0	1	woman	26-33 years	as a couple (...);one or several children
192	20	0	4	0	0	0	Covid-area;	regularly / frequently	yes	for my family;in my job;	yes	yes	no	Hopital Paris Saint-Joseph	yes	3	1	1	1	1	1	1	1	1	1	1	1	2	1	1	1	1	0	0	0	1	1	2	0	0	0	0	0	0	0	0	woman	18-25 years	as a couple (...);no child
193	30	0	8	1	0	0	Covid-area;no-Covid area;	never / rarely	yes	for my family;	yes	yes	yes	Hopital Paris Saint-Joseph	yes	2	2	1	1	1	2	1	1	2	2	2	2	3	3	1	2	2	1	0	2	2	1	2	0	0	0	0	0	0	0	0	woman	26-33 years	as a couple (...);one or several children
194	22	0	11	1	1	0	Covid-area;	regularly / frequently	yes	for my family;in my job;	yes	yes	yes	Hopital Paris Saint-Joseph	yes	3	1	1	2	1	3	1	1	1	1	1	1	1	1	1	1	1	1	0	3	3	1	3	0	0	0	0	1	0	0	0	woman	50-60 years	as a couple (...);
195	59	1	9	1	6	0	Covid-area;	regularly / frequently	yes	for me;for my family;for the others;in my job;	yes	yes	no	Hopital Paris Saint-Joseph	yes	4	4	3	4	3	5	5	1	4	4	1	1	3	5	2	5	5	2	1	2	1	1	2	0	1	1	1	1	2	0	0	woman	26-33 years	as a couple (...);
196	17	0	9	1	4	0	no-Covid area;	never / rarely	no	NA	no	yes	no	Hopital Paris Saint-Joseph	yes	1	1	1	1	1	1	1	1	1	1	1	1	1	1	1	1	1	1	2	2	1	1	1	1	0	0	1	1	2	0	0	woman	>60 years	one or several children
197	28	0	7	0	4	0	Covid-area;	regularly / frequently	no	NA	yes	yes	no	Hopital Marie Lannelongue	yes	2	1	1	2	1	3	1	2	1	1	1	2	2	2	3	1	2	1	0	1	1	1	2	1	0	1	0	1	0	0	2	woman	34-41 years	one or several children
198	17	0	0	0	0	0	Covid-area;	regularly / frequently	no	NA	no	no	no	Hopital Paris Saint-Joseph	yes	1	1	1	1	1	1	1	1	1	1	1	1	1	1	1	1	1	0	0	0	0	0	0	0	0	0	0	0	0	0	0	woman	34-41 years	as a couple (...);one or several children
199	18	0	4	0	0	0	no-Covid area;home work;	never / rarely	no	NA	yes	no	no	Hopital Paris Saint-Joseph	yes	1	1	1	1	1	1	1	1	1	1	1	1	2	1	1	1	1	1	0	0	2	0	1	0	0	0	0	0	0	0	0	man	50-60 years	as a couple (...);
200	27	0	9	1	1	0	Covid-area;	regularly / frequently	yes	for my family;	yes	yes	yes	Hopital Paris Saint-Joseph	yes	3	2	1	2	2	1	1	2	1	1	1	1	4	1	2	1	1	1	1	2	2	1	2	0	0	0	0	1	0	0	0	woman	26-33 years	singleno child
201	19	0	2	0	0	0	Covid-area;	regularly / frequently	no	NA	yes	yes	no	Hopital Paris Saint-Joseph	yes	2	1	1	2	1	1	1	1	1	1	1	1	1	1	1	1	1	1	0	0	1	0	0	0	0	0	0	0	0	0	0	woman	18-25 years	as a couple (...);
202	24	0	1	0	1	0	Covid-area;	regularly / frequently	yes	for me;for my family;	yes	yes	yes	Hopital Paris Saint-Joseph	yes	2	1	1	1	3	2	1	1	1	1	1	1	2	1	2	2	1	1	0	0	0	0	0	0	0	0	0	1	0	0	0	woman	50-60 years	as a couple (...);one or several children
203	23	0	6	0	2	0	Covid-area;	regularly / frequently	no	NA	yes	no	no	Hopital Marie Lannelongue	yes	2	1	2	2	1	2	1	1	1	2	1	1	2	1	1	1	1	1	0	1	1	1	1	1	1	1	0	0	0	0	0	woman	26-33 years	as a couple (...);
204	20	0	6	0	5	0	Covid-area;	never / rarely	yes	for me;for my family;	yes	yes	no	Hopital Paris Saint-Joseph	yes	1	1	1	1	1	1	1	1	1	2	1	1	1	1	2	2	1	2	0	1	2	0	1	0	1	0	1	2	0	1	0	woman	34-41 years	as a couple (...);one or several children
205	22	0	3	0	1	0	Covid-area;	regularly / frequently	yes	for me;for my family;for the others;in my job;	yes	yes	yes	Hopital Paris Saint-Joseph	yes	1	1	2	1	1	1	1	1	3	2	1	1	1	1	1	2	1	1	0	0	1	0	1	0	0	0	0	1	0	0	0	woman	34-41 years	singleno child
206	24	0	12	1	1	0	Covid-area;no-Covid area;	never / rarely	yes	for me;for my family;for the others;	yes	no	no	Hopital Paris Saint-Joseph	no	1	1	1	1	1	1	1	1	1	2	1	1	1	3	1	3	3	1	3	3	1	3	0	1	0	0	1	0	0	0	0	woman	18-25 years	as a couple (...);no child
207	23	0	6	0	2	0	Covid-area;no-Covid area;	regularly / frequently	yes	for me;for my family;for the others;in my job;	yes	no	no	Hopital Marie Lannelongue	yes	3	4	1	1	1	1	1	1	1	1	2	1	1	1	1	1	1	1	1	1	1	1	1	0	0	0	0	0	0	0	2	woman	26-33 years	as a couple (...);
208	49	1	8	1	5	0	Covid-area;	regularly / frequently	yes	for my family;in my job;	yes	yes	no	Hopital Paris Saint-Joseph	yes	3	3	2	3	2	4	4	2	2	2	2	4	4	3	3	3	3	1	1	2	1	1	2	0	1	1	1	1	0	0	1	woman	26-33 years	as a couple (...);
209	31	0	4	0	9	1	Covid-area;	regularly / frequently	no	NA	no	yes	no	Hopital Paris Saint-Joseph	no	1	1	1	1	1	1	1	1	1	3	3	1	3	3	3	3	3	1	0	0	2	0	1	0	1	1	2	3	0	1	1	man	26-33 years	as a couple (...);
210	33	0	15	1	4	0	Covid-area;	regularly / frequently	yes	for the others;	no	no	no	Hopital Paris Saint-Joseph	no	4	2	1	5	1	1	1	1	1	5	1	1	5	1	1	1	1	0	2	3	2	3	3	2	2	2	0	0	0	0	0	woman	26-33 years	single
211	20	0	3	0	1	0	Covid-area;no-Covid area;	regularly / frequently	no	NA	no	no	no	Hopital Paris Saint-Joseph	yes	1	2	1	1	1	1	1	1	1	2	1	1	1	2	1	1	1	1	0	1	0	0	1	0	0	0	0	1	0	0	0	woman	34-41 years	single
212	21	0	2	0	1	0	Covid-area;	regularly / frequently	no	NA	yes	no	yes	Hopital Paris Saint-Joseph	yes	1	1	1	1	1	1	1	1	2	1	1	1	1	1	1	4	1	0	0	1	1	0	0	0	0	0	0	1	0	0	0	woman	42-50 years	as a couple (...);one or several children
213	18	0	5	0	3	0	Covid-area;	regularly / frequently	yes	for me;for my family;for the others;in my job;	yes	no	no	Hopital Paris Saint-Joseph	yes	1	1	1	1	1	1	1	1	1	1	1	1	1	1	2	1	1	1	0	1	1	1	1	0	0	0	1	1	0	0	1	man	26-33 years	as a couple (...);no child
214	24	0	6	0	2	0	Covid-area;	regularly / frequently	yes	for me;in my job;	yes	no	no	Hopital Marie Lannelongue	yes	2	1	1	1	1	3	1	1	3	1	1	1	3	1	1	1	1	1	1	1	1	1	0	1	1	0	0	1	0	0	0	man	18-25 years	as a couple (...);
215	27	0	8	1	6	0	Covid-area;	regularly / frequently	no	NA	yes	no	no	Hopital Paris Saint-Joseph	yes	1	1	1	1	2	1	1	2	1	3	1	1	2	1	3	2	3	3	1	1	2	1	0	0	2	0	1	1	0	1	1	woman	26-33 years	single
216	23	0	5	0	1	0	Covid-area;no-Covid area;	regularly / frequently	yes	for my family;	yes	yes	yes	Hopital Paris Saint-Joseph	yes	2	2	1	2	1	1	1	1	1	1	1	1	3	1	2	1	1	1	0	2	1	1	0	0	0	0	0	1	0	0	0	woman	34-41 years	as a couple (...);one or several children
217	31	0	3	0	6	0	Covid-area;no-Covid area;	regularly / frequently	yes	for me;for my family;	yes	yes	yes	Hopital Paris Saint-Joseph	yes	3	1	1	3	1	1	1	1	5	5	1	3	1	1	1	1	1	1	0	0	1	1	0	0	1	1	1	0	3	0	0	woman	34-41 years	one or several children
218	62	1	16	1	10	1	no-Covid area;	never / rarely	yes	for me;for my family;for the others;in my job;	yes	yes	yes	Hopital Paris Saint-Joseph	yes	3	3	3	3	5	2	3	3	5	2	3	3	5	5	5	4	5	3	3	3	1	1	2	3	1	1	1	2	1	1	3	woman	50-60 years	single
219	30	0	14	1	3	0	no-Covid area;	never / rarely	yes	for my family;in my job;	yes	no	yes	Hopital Paris Saint-Joseph	no	2	1	1	2	1	1	1	1	2	2	1	2	4	1	3	1	4	3	3	3	2	0	1	2	1	0	0	1	0	0	1	woman	42-50 years	as a couple (...);one or several children
220	21	0	0	0	1	0	Covid-area;no-Covid area;	regularly / frequently	no	NA	no	no	no	Hopital Paris Saint-Joseph	yes	1	1	1	2	1	1	1	1	1	3	1	1	1	1	2	1	1	0	0	0	0	0	0	0	0	0	0	0	1	0	0	man	26-33 years	as a couple (...);one or several children
221	84	1	20	1	15	1	Covid-area;	regularly / frequently	yes	for me;for my family;for the others;in my job;	yes	yes	yes	Hopital Paris Saint-Joseph	no	5	5	5	5	5	4	5	5	5	5	5	5	5	5	5	5	5	3	3	3	2	3	3	3	3	2	2	2	2	2	2	woman	50-60 years	singleone or several children
222	19	0	3	0	1	0	other;	never / rarely	no	NA	yes	yes	yes	Hopital Paris Saint-Joseph	yes	2	2	1	1	1	1	1	1	1	1	1	1	1	1	1	1	1	1	0	0	1	1	0	0	0	0	1	0	0	0	0	man	>60 years	as a couple (...);one or several children
223	23	0	13	1	1	0	Covid-area;	regularly / frequently	yes	for me;for my family;for the others;in my job;	yes	yes	yes	Hopital Paris Saint-Joseph	yes	3	1	1	1	2	2	2	1	1	1	1	1	1	2	1	1	1	3	3	3	1	1	1	1	0	0	1	0	0	0	0	woman	50-60 years	as a couple (...);one or several children
224	30	0	2	0	4	0	other;	never / rarely	no	NA	yes	yes	yes	Hopital Paris Saint-Joseph	no	1	1	1	1	1	1	1	1	5	5	1	1	5	1	1	2	1	1	0	0	0	1	0	0	1	1	1	0	0	1	0	woman	26-33 years	as a couple (...);no child
225	20	0	2	0	0	0	Covid-area;no-Covid area;	regularly / frequently	no	NA	yes	yes	yes	Hopital Paris Saint-Joseph	yes	1	1	1	1	1	1	1	1	2	2	1	2	1	1	1	1	1	0	0	1	1	0	0	0	0	0	0	0	0	0	0	woman	50-60 years	as a couple (...);one or several children
226	26	0	8	1	4	0	Covid-area;	regularly / frequently	yes	for my family;	yes	no	yes	Hopital Paris Saint-Joseph	no	3	1	2	2	1	3	1	1	1	2	2	2	1	1	1	1	1	1	1	1	2	1	1	1	1	1	1	1	0	0	0	woman	42-50 years	as a couple (...);one or several children
227	50	1	10	1	9	1	Covid-area;	regularly / frequently	yes	for me;for the others;in my job;	yes	yes	yes	Hopital Paris Saint-Joseph	yes	4	3	3	3	3	4	3	4	3	1	2	2	2	2	3	5	3	1	1	3	0	1	1	3	0	2	2	2	2	1	0	woman	>60 years	single
228	18	0	3	0	0	0	Covid-area;no-Covid area;	regularly / frequently	no	NA	no	yes	no	Hopital Paris Saint-Joseph	yes	1	1	1	1	1	1	1	1	1	2	1	1	1	1	1	1	1	1	0	0	1	0	1	0	0	0	0	0	0	0	0	woman	26-33 years	as a couple (...);
229	17	0	3	0	0	0	Covid-area;	regularly / frequently	no	NA	no	yes	no	Hopital Paris Saint-Joseph	yes	1	1	1	1	1	1	1	1	1	1	1	1	1	1	1	1	1	0	0	0	3	0	0	0	0	0	0	0	0	0	0	woman	42-50 years	one or several children
230	24	0	5	0	1	0	Covid-area;	regularly / frequently	no	NA	no	yes	no	Hopital Paris Saint-Joseph	yes	1	1	1	1	1	1	1	1	2	2	1	1	2	3	2	1	2	1	0	1	0	1	2	0	0	0	0	1	0	0	0	woman	34-41 years	as a couple (...);no child
231	29	0	6	0	3	0	Covid-area;	regularly / frequently	yes	for me;for my family;	yes	yes	yes	Hopital Paris Saint-Joseph	no	2	1	2	1	3	1	1	1	1	2	1	2	2	2	3	2	2	1	1	2	1	1	0	0	0	0	1	1	0	0	1	man	34-41 years	as a couple (...);one or several children
232	17	0	2	0	0	0	Covid-area;	regularly / frequently	no	NA	yes	yes	no	Hopital Paris Saint-Joseph	no	1	1	1	1	1	1	1	1	1	1	1	1	1	1	1	1	1	1	0	0	0	0	1	0	0	0	0	0	0	0	0	woman	34-41 years	single
233	27	0	5	0	6	0	no-Covid area;	never / rarely	yes	for my family;for the others;in my job;	yes	no	no	Hopital Paris Saint-Joseph	yes	2	1	2	2	1	2	2	2	1	1	2	2	2	1	1	2	1	1	1	1	2	0	0	0	3	2	0	0	1	0	0	woman	>60 years	one or several children
234	37	0	9	1	6	0	no-Covid area;	regularly / frequently	yes	for me;for my family;in my job;	yes	yes	yes	Hopital Paris Saint-Joseph	yes	3	1	1	2	1	3	2	3	2	3	2	4	3	2	2	2	1	1	2	2	0	1	2	1	1	1	0	1	1	1	1	woman	18-25 years	singleno child
235	26	0	8	1	2	0	Covid-area;	regularly / frequently	yes	for my family;	yes	yes	no	Hopital Paris Saint-Joseph	yes	1	1	1	1	1	1	1	1	2	3	2	2	1	2	2	2	2	1	0	2	1	1	2	1	0	1	0	1	0	0	0	woman	18-25 years	as a couple (...);no child
236	17	0	2	0	1	0	Covid-area;no-Covid area;	regularly / frequently	no	NA	yes	yes	no	Hopital Paris Saint-Joseph	yes	1	1	1	1	1	1	1	1	1	1	1	1	1	1	1	1	1	1	0	1	0	0	0	0	0	0	0	1	0	0	0	woman	26-33 years	as a couple (...);one or several children
237	54	1	14	1	10	1	Covid-area;	never / rarely	yes	for my family;for the others;	yes	yes	no	Hopital Paris Saint-Joseph	yes	4	2	3	3	3	3	4	2	3	2	2	4	4	4	4	4	3	3	3	3	0	1	3	1	0	1	3	2	2	1	1	woman	50-60 years	singleone or several children
238	17	0	3	0	0	0	Covid-area;no-Covid area;	regularly / frequently	no	NA	yes	no	no	Hopital Paris Saint-Joseph	yes	1	1	1	1	1	1	1	1	1	1	1	1	1	1	1	1	1	0	0	0	3	0	0	0	0	0	0	0	0	0	0	woman	50-60 years	as a couple (...);
239	24	0	5	0	4	0	Covid-area;	regularly / frequently	yes	for me;for my family;for the others;in my job;	yes	yes	yes	Hopital Paris Saint-Joseph	yes	3	1	1	2	1	1	1	1	1	1	1	3	3	1	1	1	1	1	0	1	1	1	0	1	0	1	1	1	0	0	1	woman	50-60 years	as a couple (...);
240	19	0	2	0	5	0	no-Covid area;	regularly / frequently	yes	for me;for my family;for the others;in my job;	yes	no	yes	Hopital Paris Saint-Joseph	no	2	1	1	1	1	1	1	1	2	1	1	1	1	1	1	1	1	1	0	0	1	0	0	0	2	0	2	0	0	0	1	woman	34-41 years	single
241	19	0	6	0	4	0	Covid-area;no-Covid area;	never / rarely	yes	for me;for my family;for the others;	yes	no	yes	Hopital Paris Saint-Joseph	no	1	1	1	1	1	1	1	1	1	1	1	1	2	1	1	1	2	1	1	1	0	0	3	0	0	0	1	0	3	0	0	woman	26-33 years	single
242	85	1	15	1	7	0	Covid-area;	regularly / frequently	yes	for me;for my family;for the others;in my job;	yes	yes	yes	Hopital Paris Saint-Joseph	yes	5	5	5	5	5	5	5	5	5	5	5	5	5	5	5	5	5	2	3	2	3	1	3	1	1	1	0	1	0	2	2	woman	18-25 years	single
243	22	0	8	1	8	1	Covid-area;	regularly / frequently	yes	for me;for my family;	yes	yes	yes	Hopital Paris Saint-Joseph	yes	1	1	1	1	1	1	1	1	1	5	1	2	1	1	1	1	1	2	1	1	1	1	2	0	3	0	1	1	2	0	1	woman	42-50 years	single
244	19	0	5	0	0	0	no-Covid area;other;	never / rarely	no	NA	yes	no	yes	Hopital Paris Saint-Joseph	yes	3	1	1	1	1	1	1	1	1	1	1	1	1	1	1	1	1	1	0	1	2	0	1	0	0	0	0	0	0	0	0	woman	26-33 years	as a couple (...);one or several children
245	30	0	5	0	5	0	Covid-area;	regularly / frequently	yes	for me;for my family;	yes	yes	yes	Hopital Paris Saint-Joseph	yes	4	2	2	2	1	2	1	2	1	1	3	3	1	1	2	1	1	1	1	1	1	0	1	0	1	1	0	1	1	1	0	woman	>60 years	single; one or several children
246	42	0	11	1	6	0	Covid-area;no-Covid area;	regularly / frequently	yes	for me;for my family;for the others;in my job;	yes	yes	yes	Hopital Paris Saint-Joseph	no	4	2	3	4	4	2	2	2	2	2	1	3	3	2	2	2	2	1	3	2	1	1	2	1	1	1	0	1	2	1	0	woman	>60 years	as a couple (...);one or several children
247	31	0	13	1	13	1	Covid-area;no-Covid area;	regularly / frequently	yes	for my family;for the others;	yes	yes	yes	Hopital Paris Saint-Joseph	yes	4	3	1	2	1	1	2	1	2	3	1	2	3	1	1	2	1	3	2	3	2	2	0	1	2	3	2	2	2	2	0	man	42-50 years	singleone or several children
248	18	0	4	0	0	0	Covid-area;	regularly / frequently	yes	for me;for my family;	yes	yes	yes	Hopital Paris Saint-Joseph	yes	2	1	1	1	1	1	1	1	1	1	1	1	1	1	1	1	1	1	0	0	1	1	1	0	0	0	0	0	0	0	0	woman	50-60 years	as a couple (...);no child
249	17	0	3	0	0	0	no-Covid area;	regularly / frequently	yes	for me;for my family;for the others;	yes	no	yes	Hopital Paris Saint-Joseph	yes	1	1	1	1	1	1	1	1	1	1	1	1	1	1	1	1	1	1	0	1	1	0	0	0	0	0	0	0	0	0	0	man	50-60 years	as a couple (...);one or several children
250	38	0	7	0	7	0	Covid-area;	regularly / frequently	yes	for the others;	yes	no	yes	Hopital Paris Saint-Joseph	yes	2	1	2	3	1	4	2	2	2	3	2	2	3	3	3	2	1	2	0	2	1	1	0	1	1	1	0	2	1	1	1	woman	50-60 years	singleone or several children
251	41	0	10	1	3	0	no-Covid area;	never / rarely	yes	for me;for my family;	yes	yes	yes	Hopital Paris Saint-Joseph	yes	2	1	3	2	3	3	2	2	2	4	1	2	3	3	2	3	3	2	1	2	1	1	2	1	0	0	1	1	0	1	0	woman	42-50 years	as a couple (...);one or several children
252	28	0	4	0	6	0	no-Covid area;	never / rarely	yes	for me;for my family;in my job;	yes	yes	yes	Hopital Paris Saint-Joseph	yes	2	1	1	1	1	1	3	1	3	4	1	1	2	2	1	1	2	1	1	1	1	0	0	0	1	1	1	1	1	1	0	woman	50-60 years	single
253	19	0	2	0	6	0	Covid-area;	regularly / frequently	no	NA	yes	yes	yes	Hopital Paris Saint-Joseph	yes	3	1	1	1	1	1	1	1	1	1	1	1	1	1	1	1	1	1	0	0	0	1	0	0	0	0	1	1	3	1	0	woman	18-25 years	as a couple (...);
254	28	0	9	1	7	0	Covid-area;	regularly / frequently	yes	for me;for my family;for the others;in my job;	yes	yes	yes	Hopital Paris Saint-Joseph	yes	3	2	2	2	2	1	1	2	1	1	1	1	2	1	2	2	2	1	1	2	2	1	1	1	2	0	0	1	3	1	0	woman	42-50 years	as a couple (...);
255	17	0	6	0	4	0	no-Covid area;	never / rarely	yes	for me;for my family;for the others;in my job;	yes	yes	yes	Hopital Paris Saint-Joseph	yes	1	1	1	1	1	1	1	1	1	1	1	1	1	1	1	1	1	1	0	0	1	2	1	1	3	0	0	1	0	0	0	woman	26-33 years	as a couple (...);one or several children
256	31	0	2	0	5	0	Covid-area;no-Covid area;	regularly / frequently	yes	for my family;	yes	yes	no	Hopital Paris Saint-Joseph	yes	2	1	3	2	2	2	1	2	3	3	2	2	1	1	1	2	1	1	0	0	1	0	0	0	0	0	1	1	2	0	1	woman	34-41 years	as a couple (...);one or several children
257	19	0	3	0	2	0	no-Covid area;	never / rarely	yes	for my family;for the others;	yes	no	no	Hopital Paris Saint-Joseph	yes	1	1	2	1	1	1	2	1	1	1	1	1	1	1	1	1	1	1	0	0	1	0	1	0	0	0	0	1	1	0	0	woman	26-33 years	singleone or several children
258	46	1	12	1	8	1	Covid-area;no-Covid area;	regularly / frequently	yes	for me;for my family;	yes	yes	yes	Hopital Paris Saint-Joseph	yes	3	1	1	2	3	4	4	1	4	4	1	4	4	3	1	3	3	1	2	2	2	1	2	2	1	2	0	1	2	2	0	woman	26-33 years	as a couple (...);
259	22	0	5	0	2	0	Covid-area;no-Covid area;	regularly / frequently	yes	for me;for my family;	yes	no	no	Hopital Paris Saint-Joseph	yes	2	1	1	2	1	1	1	2	1	1	1	1	2	1	2	1	1	1	0	0	1	1	2	0	0	0	0	1	1	0	0	woman	26-33 years	as a couple (...);
260	51	1	8	1	5	0	no-Covid area;	never / rarely	yes	for my family;for the others;	yes	yes	yes	Hopital Paris Saint-Joseph	yes	3	3	2	2	3	3	2	1	2	5	1	1	4	5	4	5	5	1	1	2	1	1	1	1	0	1	1	1	0	2	0	woman	42-50 years	as a couple (...);one or several children
261	63	1	14	1	9	1	Covid-area;	never / rarely	yes	for me;for my family;	yes	no	yes	Hopital Paris Saint-Joseph	yes	4	3	2	3	3	4	4	4	4	4	4	4	4	4	4	4	4	3	3	3	1	1	2	1	2	1	1	1	2	1	1	woman	50-60 years	as a couple (...);
262	17	0	6	0	4	0	other;	never / rarely	no	NA	no	yes	yes	Hopital Paris Saint-Joseph	yes	1	1	1	1	1	1	1	1	1	1	1	1	1	1	1	1	1	0	0	0	3	3	0	0	0	0	3	1	0	0	0	woman	42-50 years	one or several children
263	18	0	2	0	0	0	no-Covid area;	never / rarely	yes	for my family;in my job;	yes	yes	yes	Hopital Paris Saint-Joseph	yes	1	1	1	1	2	1	1	1	1	1	1	1	1	1	1	1	1	0	0	1	1	0	0	0	0	0	0	0	0	0	0	woman	50-60 years	as a couple (...);one or several children
264	19	0	6	0	3	0	Covid-area;	regularly / frequently	no	NA	no	no	no	Hopital Paris Saint-Joseph	yes	1	1	1	1	1	1	1	1	1	2	1	2	1	1	1	1	1	1	0	1	1	1	2	0	2	0	0	1	0	0	0	woman	26-33 years	single
265	36	0	11	1	5	0	Covid-area;	regularly / frequently	yes	for the others;	no	no	no	Hopital Paris Saint-Joseph	yes	3	3	2	4	3	1	1	1	1	1	1	1	2	3	3	3	3	2	0	2	2	2	1	2	0	0	1	1	2	1	0	woman	26-33 years	as a couple (...);no child
266	40	0	9	1	8	1	Covid-area;no-Covid area;	regularly / frequently	yes	for me;in my job;	no	yes	yes	Hopital Paris Saint-Joseph	yes	4	2	3	2	2	3	3	1	1	3	2	2	2	2	2	4	2	2	1	2	1	1	1	1	1	2	1	1	1	1	1	woman	50-60 years	singleone or several children
267	18	0	0	0	1	0	Covid-area;	regularly / frequently	no	NA	no	yes	no	Hopital Paris Saint-Joseph	yes	2	1	1	1	1	1	1	1	1	1	1	1	1	1	1	1	1	0	0	0	0	0	0	0	0	0	0	0	1	0	0	woman	50-60 years	singleone or several children
268	21	0	4	0	0	0	Covid-area;no-Covid area;	regularly / frequently	yes	for my family;in my job;	yes	no	no	Hopital Marie Lannelongue	yes	2	1	1	1	1	2	2	1	1	1	1	1	2	1	1	1	1	1	0	1	1	0	1	0	0	0	0	0	0	0	0	woman	34-41 years	as a couple (...);one or several children
269	37	0	8	1	10	1	Covid-area;no-Covid area;	regularly / frequently	yes	for me;for my family;for the others;	yes	yes	yes	Hopital Paris Saint-Joseph	yes	3	1	2	1	2	2	1	3	3	3	3	3	1	3	3	2	1	2	1	2	1	0	2	0	2	1	1	2	2	1	1	woman	42-50 years	as a couple (...);one or several children
270	24	0	11	1	5	0	home work;	never / rarely	yes	for my family;	yes	yes	yes	Hopital Marie Lannelongue	no	3	1	1	1	1	1	1	1	2	1	1	1	1	2	3	2	1	2	0	3	2	1	2	1	3	0	1	1	0	0	0	woman	34-41 years	as a couple (...);one or several children
271	19	0	10	1	1	0	no-Covid area;	never / rarely	yes	for me;for my family;for the others;in my job;	yes	yes	yes	Hopital Paris Saint-Joseph	yes	1	1	1	2	1	1	1	1	1	1	1	1	2	1	1	1	1	1	1	3	1	2	2	0	1	0	0	0	0	0	0	woman	26-33 years	as a couple (...);no child
272	27	0	10	1	8	1	home work;other;	never / rarely	no	NA	yes	yes	no	Hopital Paris Saint-Joseph	yes	2	1	2	2	1	2	2	1	2	2	1	1	1	1	2	2	2	1	1	1	3	1	2	1	1	2	2	1	0	1	1	woman	42-50 years	as a couple (...);one or several children
273	50	1	11	1	3	0	Covid-area;	regularly / frequently	yes	for me;for my family;in my job;	no	no	no	Hopital Paris Saint-Joseph	yes	4	3	3	4	4	4	1	1	1	4	3	1	3	4	4	4	2	2	2	3	1	1	1	1	0	0	0	1	1	1	0	woman	18-25 years	single
274	20	0	5	0	4	0	no-Covid area;	regularly / frequently	yes	for my family;	yes	yes	yes	Hopital Paris Saint-Joseph	yes	1	1	1	1	1	2	1	1	2	1	1	1	1	1	2	1	1	1	0	1	1	0	2	0	0	0	1	1	2	0	0	woman	26-33 years	one or several children
275	30	0	11	1	5	0	Covid-area;	regularly / frequently	yes	for the others;in my job;	yes	no	no	Hopital Paris Saint-Joseph	no	2	1	1	2	1	1	1	2	2	1	1	3	2	3	3	2	2	2	0	2	2	2	2	1	2	1	1	1	0	0	0	man	26-33 years	as a couple (...);
276	49	1	9	1	9	1	no-Covid area;	never / rarely	yes	in my job;	no	yes	no	Hopital Paris Saint-Joseph	yes	3	1	2	2	2	3	2	2	4	4	5	4	3	3	3	3	3	1	1	2	1	1	2	1	1	1	1	1	2	2	1	woman	50-60 years	one or several children
277	17	0	3	0	2	0	no-Covid area;	never / rarely	no	NA	yes	no	no	Hopital Paris Saint-Joseph	yes	1	1	1	1	1	1	1	1	1	1	1	1	1	1	1	1	1	1	0	1	1	0	0	0	0	0	1	1	0	0	0	woman	34-41 years	as a couple (...);one or several children
278	17	0	1	0	1	0	Covid-area;	regularly / frequently	no	NA	yes	yes	no	Hopital Paris Saint-Joseph	yes	1	1	1	1	1	1	1	1	1	1	1	1	1	1	1	1	1	0	0	0	1	0	0	0	0	0	0	1	0	0	0	woman	34-41 years	as a couple (...);no child
279	42	0	4	0	13	1	Covid-area;	regularly / frequently	yes	for the others;in my job;	no	yes	no	Hopital Paris Saint-Joseph	yes	1	1	1	1	1	4	5	1	5	4	1	4	4	1	2	5	1	0	1	2	1	0	0	0	3	2	1	1	1	2	3	man	34-41 years	single
280	17	0	2	0	0	0	Covid-area;no-Covid area;	never / rarely	yes	for me;	yes	no	no	Hopital Paris Saint-Joseph	yes	1	1	1	1	1	1	1	1	1	1	1	1	1	1	1	1	1	1	0	0	1	0	0	0	0	0	0	0	0	0	0	man	34-41 years	single
281	23	0	3	0	1	0	Covid-area;	regularly / frequently	yes	for my family;for the others;	yes	yes	no	Hopital Paris Saint-Joseph	yes	2	2	1	1	1	1	1	2	1	3	1	1	1	1	2	1	1	1	0	1	1	0	0	0	0	0	0	1	0	0	0	woman	26-33 years	single
282	17	0	3	0	0	0	no-Covid area;	never / rarely	no	NA	no	yes	no	Hopital Paris Saint-Joseph	yes	1	1	1	1	1	1	1	1	1	1	1	1	1	1	1	1	1	0	0	1	1	1	0	0	0	0	0	0	0	0	0	woman	50-60 years	singleone or several children
283	38	0	10	1	7	0	Covid-area;no-Covid area;	regularly / frequently	yes	for me;for my family;for the others;in my job;	yes	yes	yes	Hopital Paris Saint-Joseph	yes	3	3	2	2	2	1	2	2	2	2	2	2	4	2	2	2	3	2	2	2	1	1	1	1	1	1	1	1	1	1	1	woman	50-60 years	singleone or several children
284	23	0	12	1	11	1	no-Covid area;	never / rarely	yes	for me;for my family;	yes	no	yes	Hopital Paris Saint-Joseph	yes	3	1	1	1	1	1	1	1	1	1	1	1	2	2	1	2	2	2	1	3	2	2	0	2	1	0	3	2	0	2	3	woman	18-25 years	single
285	23	0	12	1	2	0	no-Covid area;	never / rarely	no	NA	yes	yes	no	Hopital Paris Saint-Joseph	yes	2	1	1	1	1	1	1	1	1	2	1	2	3	1	2	1	1	3	1	3	2	1	2	0	0	1	0	1	0	0	0	woman	50-60 years	single
286	25	0	6	0	5	0	no-Covid area;	never / rarely	yes	for me;for my family;	yes	no	no	Hopital Paris Saint-Joseph	yes	2	1	1	1	1	1	1	1	2	2	1	2	2	2	2	1	2	1	0	2	1	1	1	0	1	1	1	1	0	1	0	man	34-41 years	as a couple (...);one or several children
287	18	0	2	0	7	0	other;	never / rarely	no	NA	yes	yes	yes	Hopital Marie Lannelongue	yes	1	1	1	1	1	1	1	1	1	2	1	1	1	1	1	1	1	0	0	1	1	0	0	0	1	0	1	1	0	1	3	woman	34-41 years	as a couple (...);one or several children
288	38	0	11	1	11	1	Covid-area;	never / rarely	yes	for me;for my family;for the others;in my job;	yes	no	no	Hopital Marie Lannelongue	yes	1	1	2	3	1	1	1	2	4	4	2	4	3	3	2	2	2	3	2	2	1	1	2	0	2	2	1	1	2	2	1	woman	34-41 years	single
289	33	0	4	0	2	0	home work;other;	never / rarely	no	NA	no	no	no	Hopital Paris Saint-Joseph	yes	1	1	1	2	1	3	2	1	3	4	3	2	1	3	2	1	2	1	1	1	1	0	0	0	1	0	0	1	0	0	0	man	34-41 years	single
290	22	0	10	1	4	0	home work;	never / rarely	yes	for me;for my family;	no	no	yes	Hopital Paris Saint-Joseph	yes	1	1	1	2	1	1	1	1	2	1	1	1	2	2	1	2	1	2	2	3	2	0	1	0	0	0	1	0	2	1	0	woman	34-41 years	as a couple (...);one or several children
291	22	0	6	0	4	0	Covid-area;	regularly / frequently	yes	for me;for my family;for the others;	yes	no	yes	Hopital Marie Lannelongue	yes	1	1	2	1	1	1	1	1	1	2	1	1	2	2	2	1	1	2	0	1	1	1	1	0	0	0	1	1	1	1	0	woman	42-50 years	as a couple (...);one or several children
292	26	0	6	0	5	0	other;	never / rarely	yes	for my family;for the others;	yes	no	no	Hopital Paris Saint-Joseph	no	1	2	1	2	1	1	1	1	2	2	1	1	3	1	3	2	1	1	0	2	1	2	0	0	1	0	1	2	0	1	0	woman	26-33 years	as a couple (...);no child
293	27	0	5	0	8	1	other;	regularly / frequently	no	NA	no	yes	no	Hopital Paris Saint-Joseph	yes	2	1	2	3	2	1	1	1	2	2	1	1	2	2	1	1	2	1	0	1	1	0	1	1	2	1	1	1	0	2	1	woman	50-60 years	single
294	18	0	7	0	3	0	home work;	never / rarely	no	NA	no	yes	no	Hopital Paris Saint-Joseph	yes	1	1	1	1	1	1	1	1	1	2	1	1	1	1	1	1	1	1	0	1	2	1	2	0	0	0	0	2	0	0	1	woman	34-41 years	as a couple (...);one or several children
295	20	0	6	0	1	0	Covid-area;no-Covid area;	regularly / frequently	yes	for me;for my family;	yes	yes	no	Hopital Paris Saint-Joseph	no	1	1	1	1	1	1	1	1	1	3	1	1	2	1	1	1	1	1	0	2	1	0	2	0	0	0	0	1	0	0	0	woman	34-41 years	as a couple (...);one or several children
296	21	0	2	0	1	0	Covid-area;	regularly / frequently	no	NA	no	no	yes	Hopital Paris Saint-Joseph	yes	1	2	1	1	1	2	1	2	1	1	1	1	2	1	1	1	1	0	0	0	1	0	1	0	0	0	0	1	0	0	0	woman	42-50 years	as a couple (...);one or several children
297	29	0	11	1	4	0	Covid-area;	regularly / frequently	yes	for me;for my family;for the others;in my job;	yes	yes	yes	Hopital Paris Saint-Joseph	no	4	2	1	1	1	2	1	1	1	1	1	1	4	1	1	5	1	2	1	2	2	1	2	1	0	0	1	1	1	1	0	woman	50-60 years	as a couple (...);one or several children
298	53	1	11	1	7	0	no-Covid area;	never / rarely	yes	for me;for my family;in my job;	yes	yes	yes	Hopital Paris Saint-Joseph	yes	4	4	3	3	2	4	3	2	3	3	2	2	4	4	3	4	3	2	1	2	2	1	2	1	1	1	1	2	0	1	1	woman	26-33 years	single
299	21	0	3	0	1	0	Covid-area;	regularly / frequently	yes	for my family;	yes	yes	yes	Hopital Paris Saint-Joseph	yes	3	2	1	1	1	1	1	1	1	1	1	1	2	1	1	1	1	1	0	1	0	1	0	0	0	0	0	1	0	0	0	woman	18-25 years	as a couple (...);
300	17	0	3	0	0	0	no-Covid area;	never / rarely	no	NA	yes	yes	no	both	yes	1	1	1	1	1	1	1	1	1	1	1	1	1	1	1	1	1	1	0	1	1	0	0	0	0	0	0	0	0	0	0	woman	42-50 years	as a couple (...);one or several children
301	20	0	5	0	1	0	Covid-area;	regularly / frequently	no	NA	yes	yes	yes	Hopital Paris Saint-Joseph	yes	2	1	1	2	1	1	1	1	1	1	1	1	2	1	1	1	1	1	1	1	1	1	0	0	0	0	0	1	0	0	0	woman	34-41 years	as a couple (...);one or several children
302	36	0	6	0	6	0	Covid-area;	regularly / frequently	yes	for my family;for the others;	yes	yes	no	Hopital Paris Saint-Joseph	yes	3	2	1	1	1	1	1	1	2	3	3	2	5	4	2	2	2	1	0	1	2	0	2	0	0	1	2	1	0	0	2	woman	26-33 years	single
303	24	0	10	1	3	0	no-Covid area;	regularly / frequently	yes	for me;for my family;	yes	no	no	Hopital Paris Saint-Joseph	yes	1	1	1	2	1	2	2	2	1	1	1	1	2	2	1	1	2	2	2	3	1	1	0	1	0	0	1	1	1	0	0	man	>60 years	as a couple (...);one or several children
304	17	0	5	0	3	0	Covid-area;	regularly / frequently	no	NA	yes	no	yes	Hopital Paris Saint-Joseph	yes	1	1	1	1	1	1	1	1	1	1	1	1	1	1	1	1	1	1	0	0	2	0	2	0	0	0	0	1	2	0	0	man	18-25 years	single
305	19	0	11	1	3	0	no-Covid area;	never / rarely	no	NA	yes	no	no	Hopital Paris Saint-Joseph	no	1	1	1	1	1	1	1	1	1	1	1	1	2	2	1	1	1	2	0	2	3	1	2	1	0	0	1	1	1	0	0	woman	34-41 years	as a couple (...);one or several children
306	35	0	5	0	0	0	Covid-area;	regularly / frequently	no	NA	yes	yes	yes	Hopital Paris Saint-Joseph	yes	3	3	3	2	3	4	1	2	1	2	2	1	1	2	2	2	1	1	1	1	1	0	0	1	0	0	0	0	0	0	0	woman	18-25 years	as a couple (...);no child
307	38	0	10	1	8	1	no-Covid area;	regularly / frequently	no	NA	no	no	no	Hopital Marie Lannelongue	no	1	2	1	1	1	1	1	3	1	1	4	4	5	4	4	1	3	2	0	2	1	1	3	1	1	2	2	2	0	1	0	man	26-33 years	as a couple (...);no child
308	18	0	4	0	4	0	Covid-area;	regularly / frequently	yes	for my family;	yes	no	no	Hopital Paris Saint-Joseph	yes	1	1	1	1	1	1	1	2	1	1	1	1	1	1	1	1	1	1	1	1	1	0	0	0	0	1	1	1	0	0	1	woman	26-33 years	singleno child
309	26	0	11	1	6	0	Covid-area;no-Covid area;	regularly / frequently	yes	for me;in my job;	no	yes	no	Hopital Paris Saint-Joseph	yes	2	1	1	1	2	1	1	2	2	1	2	2	1	1	2	2	2	1	2	2	1	1	2	2	0	1	0	2	1	1	1	woman	26-33 years	single
310	21	0	6	0	8	1	no-Covid area;	never / rarely	no	NA	no	yes	no	Hopital Marie Lannelongue	yes	1	1	1	1	1	1	1	1	1	3	1	1	1	2	2	1	1	2	0	2	2	0	0	0	1	1	1	2	0	2	1	woman	34-41 years	one or several children
311	20	0	5	0	1	0	other;	never / rarely	yes	for me;for my family;for the others;in my job;	yes	yes	yes	Hopital Paris Saint-Joseph	yes	1	1	1	1	1	1	1	1	1	1	1	2	1	1	2	2	1	1	1	1	1	0	1	0	0	0	0	1	0	0	0	woman	50-60 years	as a couple (...);
312	26	0	3	0	5	0	Covid-area;	regularly / frequently	no	NA	no	no	no	Hopital Paris Saint-Joseph	yes	3	1	1	1	1	1	1	1	1	4	3	1	1	3	1	1	1	1	0	1	1	0	0	0	3	0	1	1	0	0	0	woman	34-41 years	singleno child
313	42	0	11	1	4	0	Covid-area;	regularly / frequently	yes	for me;for my family;for the others;	yes	no	yes	Hopital Paris Saint-Joseph	no	3	4	1	2	1	2	1	1	2	1	1	4	2	5	3	4	5	3	2	2	1	0	2	1	0	0	1	0	0	1	2	woman	26-33 years	as a couple (...);one or several children
314	23	0	8	1	4	0	Covid-area;no-Covid area;	never / rarely	yes	for me;for my family;in my job;	yes	no	yes	Hopital Paris Saint-Joseph	no	1	1	1	1	1	2	1	1	3	1	1	1	2	1	3	1	1	2	0	3	2	1	0	0	1	0	0	2	0	0	1	woman	34-41 years	as a couple (...);one or several children
315	22	0	9	1	3	0	no-Covid area;	never / rarely	yes	for me;for my family;in my job;	yes	yes	yes	Hopital Paris Saint-Joseph	yes	1	1	1	1	1	1	1	1	2	3	1	1	2	1	2	1	1	1	1	2	1	1	2	1	0	0	0	1	2	0	0	woman	18-25 years	single
316	53	1	9	1	4	0	Covid-area;	regularly / frequently	yes	for my family;in my job;	yes	yes	yes	Hopital Paris Saint-Joseph	yes	4	4	1	3	3	5	3	4	2	2	1	1	5	4	4	2	5	2	1	2	1	1	1	1	1	1	1	1	0	0	0	woman	26-33 years	as a couple (...);
317	53	1	12	1	7	0	Covid-area;no-Covid area;	regularly / frequently	yes	for me;for my family;in my job;	yes	no	yes	Hopital Paris Saint-Joseph	no	3	1	3	4	4	4	4	4	4	3	2	2	3	3	3	3	3	2	2	2	1	2	2	1	0	1	1	2	2	1	0	woman	34-41 years	as a couple (...);one or several children
318	26	0	4	0	5	0	Covid-area;	regularly / frequently	no	NA	yes	yes	no	Hopital Paris Saint-Joseph	yes	4	1	1	2	1	1	2	2	2	1	1	2	1	1	2	1	1	0	0	1	2	0	0	1	0	1	0	0	0	1	3	woman	42-50 years	as a couple (...);one or several children
319	24	0	6	0	4	0	Covid-area;	regularly / frequently	yes	for me;for my family;for the others;	yes	no	no	Hopital Marie Lannelongue	yes	2	1	1	2	1	2	1	1	2	2	1	1	1	2	2	1	1	1	0	2	1	2	0	0	0	1	2	1	0	0	0	woman	42-50 years	singleone or several children
320	32	0	8	1	9	1	other;	regularly / frequently	no	NA	no	yes	yes	Hopital Paris Saint-Joseph	yes	2	1	1	1	1	2	1	1	2	2	1	4	2	4	1	2	4	2	0	2	2	0	2	0	2	2	1	1	1	1	1	woman	50-60 years	as a couple (...);one or several children
321	17	0	3	0	2	0	no-Covid area;	never / rarely	no	NA	yes	yes	no	Hopital Paris Saint-Joseph	yes	1	1	1	1	1	1	1	1	1	1	1	1	1	1	1	1	1	1	0	1	1	0	0	0	0	0	1	1	0	0	0	man	>60 years	as a couple (...);one or several children
322	20	0	4	0	1	0	Covid-area;	regularly / frequently	no	NA	no	no	no	Hopital Paris Saint-Joseph	yes	3	1	1	1	1	1	1	1	1	1	1	1	1	1	2	1	1	0	0	0	2	0	2	0	0	0	0	1	0	0	0	woman	18-25 years	as a couple (...);
323	26	0	5	0	3	0	Covid-area;	regularly / frequently	yes	for my family;in my job;	yes	no	no	Hopital Paris Saint-Joseph	yes	2	1	1	3	1	1	1	1	1	2	1	1	2	2	3	1	2	1	1	1	1	0	1	0	0	0	1	1	1	0	0	woman	34-41 years	as a couple (...);one or several children
324	50	1	11	1	8	1	Covid-area;	regularly / frequently	yes	for me;for my family;for the others;in my job;	yes	no	yes	Hopital Marie Lannelongue	no	4	1	3	4	2	2	4	5	3	3	2	1	5	3	5	2	1	2	1	2	1	2	2	1	1	1	1	2	1	1	1	woman	26-33 years	singleno child
325	33	0	9	1	9	1	other;	regularly / frequently	yes	for me;for the others;in my job;	yes	yes	yes	Hopital Marie Lannelongue	yes	3	4	3	1	2	1	1	1	1	2	1	2	2	4	2	2	1	1	2	3	1	1	1	0	1	1	1	1	2	2	1	man	26-33 years	as a couple (...);
326	27	0	6	0	4	0	other;	never / rarely	yes	for my family;	yes	yes	no	Hopital Marie Lannelongue	no	3	1	1	3	1	1	2	1	3	1	1	1	1	2	3	1	1	2	0	2	2	0	0	0	1	1	1	0	0	1	0	woman	50-60 years	as a couple (...);one or several children
327	18	0	1	0	0	0	Covid-area;	regularly / frequently	no	NA	yes	yes	no	Hopital Paris Saint-Joseph	yes	1	1	1	1	1	1	1	1	1	1	1	2	1	1	1	1	1	0	0	0	0	0	1	0	0	0	0	0	0	0	0	woman	42-50 years	singleone or several children
328	19	0	2	0	1	0	other;	never / rarely	no	NA	yes	yes	no	Hopital Paris Saint-Joseph	yes	1	1	1	1	1	1	1	1	1	1	1	1	2	1	2	1	1	0	0	0	0	0	2	0	0	0	1	0	0	0	0	woman	>60 years	as a couple (...);one or several children
329	17	0	4	0	0	0	no-Covid area;	never / rarely	no	NA	yes	no	no	Hopital Paris Saint-Joseph	yes	1	1	1	1	1	1	1	1	1	1	1	1	1	1	1	1	1	1	0	1	1	0	1	0	0	0	0	0	0	0	0	woman	50-60 years	as a couple (...);one or several children
330	46	1	11	1	9	1	other;	never / rarely	yes	for my family;	yes	yes	yes	Hopital Paris Saint-Joseph	yes	2	2	3	1	1	4	4	2	3	4	3	1	3	4	3	2	4	3	1	2	2	0	3	0	2	0	1	2	1	2	1	man	34-41 years	as a couple (...);one or several children
331	29	0	10	1	3	0	other;	never / rarely	no	NA	no	yes	no	Hopital Paris Saint-Joseph	yes	2	1	1	2	1	2	1	1	1	3	2	2	1	3	3	2	1	1	0	2	2	1	3	1	0	1	0	2	0	0	0	woman	26-33 years	single
332	51	1	14	1	6	0	home work;	never / rarely	yes	for me;for the others;in my job;	yes	yes	yes	Hopital Paris Saint-Joseph	yes	3	3	1	3	2	3	3	3	4	4	3	3	4	2	3	3	4	2	1	3	2	3	2	1	1	0	2	1	0	2	0	man	>60 years	single
333	41	0	11	1	7	0	no-Covid area;	regularly / frequently	yes	for me;for my family;for the others;in my job;	yes	yes	yes	Hopital Marie Lannelongue	yes	1	2	1	2	2	2	1	3	3	2	1	4	4	4	3	2	4	2	1	2	2	1	1	2	1	0	2	1	1	1	1	woman	26-33 years	as a couple (...);
334	17	0	3	0	0	0	no-Covid area;	never / rarely	no	NA	no	yes	no	Hopital Paris Saint-Joseph	yes	1	1	1	1	1	1	1	1	1	1	1	1	1	1	1	1	1	1	0	0	1	0	1	0	0	0	0	0	0	0	0	woman	26-33 years	single
335	25	0	5	0	6	0	home work;	never / rarely	yes	for me;for my family;for the others;	yes	yes	no	Hopital Paris Saint-Joseph	yes	2	1	1	2	1	1	1	1	3	2	1	1	1	2	2	1	2	1	0	1	1	1	1	0	1	0	0	1	1	2	1	woman	26-33 years	as a couple (...);one or several children
336	26	0	10	1	1	0	home work;	never / rarely	yes	for me;for my family;in my job;	yes	yes	yes	Hopital Paris Saint-Joseph	yes	2	1	2	2	1	2	1	1	1	1	1	1	2	2	2	2	2	2	1	2	1	1	3	0	0	0	0	1	0	0	0	woman	34-41 years	single
337	51	1	11	1	4	0	Covid-area;no-Covid area;	regularly / frequently	no	NA	yes	no	yes	Hopital Marie Lannelongue	no	3	3	3	3	2	3	3	2	3	4	2	3	4	4	3	2	4	2	2	1	1	2	2	1	1	0	1	1	0	1	0	woman	34-41 years	single
338	40	0	9	1	10	1	no-Covid area;	regularly / frequently	yes	for me;for my family;	yes	no	yes	Hopital Paris Saint-Joseph	no	2	2	1	2	3	3	1	1	4	4	1	4	4	1	3	3	1	1	2	2	1	1	1	1	1	2	1	2	2	1	1	woman	42-50 years	single
339	19	0	4	0	0	0	Covid-area;no-Covid area;	never / rarely	no	NA	no	yes	no	Hopital Paris Saint-Joseph	yes	1	1	1	1	1	1	1	1	1	1	1	1	1	2	1	1	2	2	0	0	1	0	1	0	0	0	0	0	0	0	0	woman	42-50 years	as a couple (...);one or several children
340	52	1	10	1	2	0	Covid-area;	regularly / frequently	yes	for my family;for the others;in my job;	yes	no	yes	Hopital Paris Saint-Joseph	yes	5	5	3	4	4	4	3	3	1	1	2	2	5	4	2	2	2	1	1	2	2	1	3	0	0	0	0	1	0	1	0	woman	50-60 years	as a couple (...);one or several children
341	38	0	13	1	3	0	Covid-area;	regularly / frequently	yes	for my family;for the others;	yes	yes	no	Hopital Paris Saint-Joseph	no	3	4	2	3	1	1	2	1	2	2	1	3	4	3	2	2	2	2	1	3	1	1	3	2	0	0	1	1	1	0	0	woman	18-25 years	single
342	30	0	6	0	9	1	home work;	never / rarely	yes	for me;for my family;in my job;	no	yes	no	Hopital Paris Saint-Joseph	yes	1	1	1	1	1	1	3	1	3	2	2	1	3	3	2	2	2	3	0	2	1	0	0	0	1	1	1	2	2	1	1	woman	34-41 years	as a couple (...);one or several children
343	44	1	14	1	12	1	no-Covid area;	never / rarely	yes	for my family;in my job;	yes	yes	yes	Hopital Paris Saint-Joseph	no	2	1	2	3	3	2	3	1	3	3	3	3	3	3	3	3	3	3	3	2	2	1	1	2	1	1	1	3	1	2	3	woman	34-41 years	as a couple (...);one or several children
344	39	0	7	0	12	1	no-Covid area;	never / rarely	yes	for my family;for the others;in my job;	no	no	no	Hopital Paris Saint-Joseph	yes	3	2	2	2	1	3	3	1	4	3	2	2	2	2	3	2	2	2	2	1	1	1	0	0	1	1	1	3	2	1	3	woman	42-50 years	as a couple (...);one or several children
345	56	1	17	1	16	1	Covid-area;	regularly / frequently	yes	for my family;in my job;	yes	no	no	Hopital Paris Saint-Joseph	yes	4	1	1	3	2	1	1	1	5	5	4	3	5	5	5	5	5	2	2	2	3	3	3	2	3	2	2	2	2	2	3	woman	26-33 years	single
346	18	0	4	0	6	0	Covid-area;	regularly / frequently	no	NA	no	no	no	Hopital Paris Saint-Joseph	yes	1	1	1	2	1	1	1	1	1	1	1	1	1	1	1	1	1	1	0	0	2	0	1	0	2	0	1	1	2	0	0	woman	42-50 years	single
347	17	0	4	0	0	0	Covid-area;	regularly / frequently	no	NA	yes	yes	no	Hopital Marie Lannelongue	yes	1	1	1	1	1	1	1	1	1	1	1	1	1	1	1	1	1	1	0	0	1	0	2	0	0	0	0	0	0	0	0	woman	50-60 years	as a couple (...);one or several children
348	56	1	9	1	9	1	no-Covid area;home work;	regularly / frequently	yes	for my family;	yes	no	yes	Hopital Paris Saint-Joseph	yes	3	3	3	3	3	3	3	3	4	4	4	3	3	4	4	3	3	1	1	2	1	1	2	1	2	1	1	2	2	1	0	woman	50-60 years	as a couple (...);
349	54	1	13	1	10	1	no-Covid area;	regularly / frequently	yes	for my family;for the others;in my job;	yes	yes	no	Hopital Paris Saint-Joseph	no	2	1	3	2	3	3	3	3	3	4	4	4	3	4	4	4	4	1	2	3	2	1	2	2	1	1	2	1	2	1	2	woman	50-60 years	as a couple (...);
350	31	0	4	0	5	0	Covid-area;	regularly / frequently	yes	for my family;in my job;	yes	no	no	Hopital Paris Saint-Joseph	yes	3	1	2	1	2	4	1	1	1	1	1	1	3	4	2	1	2	1	0	2	0	1	0	0	0	1	1	1	1	1	0	woman	26-33 years	as a couple (...);no child
351	17	0	0	0	0	0	Covid-area;no-Covid area;	regularly / frequently	no	NA	yes	no	yes	Hopital Paris Saint-Joseph	yes	1	1	1	1	1	1	1	1	1	1	1	1	1	1	1	1	1	0	0	0	0	0	0	0	0	0	0	0	0	0	0	woman	50-60 years	as a couple (...);
352	27	0	5	0	6	0	Covid-area;no-Covid area;	never / rarely	yes	for my family;in my job;	yes	yes	yes	Hopital Paris Saint-Joseph	yes	2	1	1	1	1	1	1	1	3	2	1	2	3	2	1	2	2	1	1	1	1	0	1	0	1	1	1	1	0	1	1	woman	26-33 years	single
353	23	0	3	0	2	0	Covid-area;	regularly / frequently	yes	for me;for my family;for the others;in my job;	yes	yes	yes	Hopital Paris Saint-Joseph	yes	3	1	1	2	1	2	1	2	1	1	1	1	1	2	1	1	1	1	0	2	0	0	0	0	0	1	1	0	0	0	0	woman	>60 years	single; one or several children
354	35	0	12	1	4	0	Covid-area;	regularly / frequently	yes	in my job;	yes	yes	no	Hopital Paris Saint-Joseph	yes	1	1	1	1	1	1	1	1	1	1	1	1	5	5	3	5	5	3	0	3	2	2	0	2	0	1	1	1	0	1	0	woman	18-25 years	as a couple (...);
355	22	0	4	0	4	0	no-Covid area;	never / rarely	no	NA	no	yes	yes	Hopital Paris Saint-Joseph	no	2	1	1	1	1	1	2	1	2	2	1	2	1	1	1	1	1	1	0	0	1	0	0	2	1	1	0	0	0	1	1	woman	26-33 years	single
356	17	0	1	0	0	0	Covid-area;no-Covid area;	regularly / frequently	no	NA	no	yes	no	Hopital Paris Saint-Joseph	yes	1	1	1	1	1	1	1	1	1	1	1	1	1	1	1	1	1	1	0	0	0	0	0	0	0	0	0	0	0	0	0	man	42-50 years	single
357	61	1	14	1	12	1	Covid-area;no-Covid area;	regularly / frequently	yes	for me;for my family;	yes	yes	no	Hopital Paris Saint-Joseph	yes	4	3	4	4	3	5	2	1	2	4	4	4	5	3	5	3	5	2	2	3	2	2	1	2	2	0	2	3	2	2	1	woman	18-25 years	single
358	20	0	3	0	1	0	no-Covid area;	never / rarely	no	NA	no	no	no	Hopital Paris Saint-Joseph	yes	1	1	1	1	1	1	2	1	1	1	1	1	1	2	1	1	2	0	0	0	1	1	0	1	0	0	0	1	0	0	0	woman	34-41 years	single
359	50	1	13	1	10	1	Covid-area;no-Covid area;	regularly / frequently	yes	for my family;	yes	yes	yes	Hopital Paris Saint-Joseph	no	3	1	2	4	2	5	2	1	4	4	1	3	2	4	4	4	4	2	1	3	2	1	3	1	1	2	2	2	1	1	1	woman	26-33 years	as a couple (...);
360	17	0	11	1	10	1	Covid-area;no-Covid area;	never / rarely	no	NA	no	yes	no	Hopital Paris Saint-Joseph	no	1	1	1	1	1	1	1	1	1	1	1	1	1	1	1	1	1	2	3	2	1	1	0	2	2	1	2	2	1	2	0	woman	34-41 years	as a couple (...);
361	22	0	7	0	4	0	Covid-area;	regularly / frequently	yes	for me;for my family;in my job;	yes	no	yes	Hopital Paris Saint-Joseph	yes	2	1	1	2	1	1	1	1	1	1	2	1	2	1	2	1	1	1	0	1	2	1	2	0	0	1	1	0	2	0	0	woman	18-25 years	single
362	53	1	10	1	6	0	Covid-area;no-Covid area;	regularly / frequently	yes	for me;for my family;for the others;in my job;	yes	yes	yes	Hopital Paris Saint-Joseph	no	3	1	2	2	2	3	2	2	4	4	4	4	4	4	4	4	4	3	0	2	1	1	2	1	1	0	1	1	1	2	0	woman	26-33 years	as a couple (...);
363	18	0	2	0	0	0	Covid-area;no-Covid area;	regularly / frequently	yes	for my family;	no	yes	yes	Hopital Marie Lannelongue	yes	1	1	1	1	1	2	1	1	1	1	1	1	1	1	1	1	1	1	0	0	1	0	0	0	0	0	0	0	0	0	0	woman	26-33 years	as a couple (...);
364	25	0	5	0	1	0	Covid-area;no-Covid area;	regularly / frequently	yes	for me;for my family;	yes	yes	yes	Hopital Marie Lannelongue	yes	2	1	1	2	1	2	1	1	1	1	1	2	3	2	2	1	1	1	2	1	1	0	0	0	0	0	0	1	0	0	0	woman	26-33 years	as a couple (...);
365	24	0	6	0	5	0	Covid-area;no-Covid area;	regularly / frequently	no	NA	yes	no	yes	Hopital Marie Lannelongue	yes	1	1	2	1	1	1	1	1	1	1	1	1	1	2	2	3	3	3	0	2	1	0	0	0	0	0	1	1	3	0	0	woman	26-33 years	as a couple (...);one or several children
366	41	0	9	1	8	1	Covid-area;	regularly / frequently	yes	for my family;	yes	yes	no	Hopital Paris Saint-Joseph	yes	2	4	1	1	2	3	1	1	1	3	1	1	5	3	4	4	4	2	0	3	1	1	1	1	1	1	1	2	1	0	2	woman	18-25 years	as a couple (...);
367	33	0	5	0	5	0	Covid-area;	never / rarely	yes	in my job;	no	yes	yes	Hopital Paris Saint-Joseph	no	1	2	1	1	1	1	1	3	3	2	1	1	5	2	5	1	2	1	0	1	1	1	1	0	1	1	1	1	0	1	0	woman	34-41 years	as a couple (...);one or several children
368	31	0	7	0	5	0	Covid-area;	regularly / frequently	yes	for my family;	yes	no	no	Hopital Paris Saint-Joseph	yes	3	2	2	1	1	2	1	1	1	2	1	4	4	3	1	1	1	1	1	1	1	1	2	0	2	0	0	1	1	0	1	man	18-25 years	as a couple (...);
369	57	1	10	1	5	0	Covid-area;no-Covid area;	never / rarely	yes	for me;for my family;for the others;in my job;	yes	yes	yes	Hopital Paris Saint-Joseph	yes	4	3	3	4	2	3	2	3	4	3	4	4	5	4	3	3	3	1	1	2	2	1	2	1	1	0	0	1	1	0	2	woman	34-41 years	as a couple (...);one or several children
370	48	1	9	1	5	0	Covid-area;no-Covid area;	never / rarely	yes	for me;for my family;for the others;in my job;	yes	yes	yes	Hopital Paris Saint-Joseph	yes	4	3	3	2	2	3	2	3	2	3	3	4	5	3	2	2	2	1	1	2	2	1	2	0	0	0	0	1	2	0	2	woman	34-41 years	as a couple (...);one or several children
371	21	0	5	0	2	0	other;	never / rarely	yes	for my family;	yes	no	yes	Hopital Paris Saint-Joseph	yes	1	1	1	1	1	1	1	1	2	2	1	1	2	2	1	1	1	2	0	1	1	0	1	0	0	0	0	0	0	1	1	man	26-33 years	single
372	19	0	4	0	1	0	no-Covid area;	never / rarely	yes	for me;for my family;for the others;	yes	no	yes	Hopital Paris Saint-Joseph	yes	1	1	1	1	1	1	1	1	1	1	1	1	2	2	1	1	1	1	0	0	2	0	1	0	0	0	1	0	0	0	0	man	42-50 years	as a couple (...);
373	17	0	4	0	0	0	Covid-area;	regularly / frequently	yes	for my family;in my job;	yes	yes	yes	Hopital Paris Saint-Joseph	yes	1	1	1	1	1	1	1	1	1	1	1	1	1	1	1	1	1	1	0	0	3	0	0	0	0	0	0	0	0	0	0	woman	18-25 years	as a couple (...);
374	31	0	10	1	5	0	no-Covid area;	never / rarely	yes	for me;for my family;for the others;in my job;	yes	yes	yes	Hopital Paris Saint-Joseph	yes	2	1	2	3	1	1	1	1	1	2	1	3	1	2	3	3	3	2	1	1	2	1	2	1	0	1	1	2	0	1	0	woman	34-41 years	as a couple (...);one or several children
375	29	0	9	1	3	0	other;	never / rarely	yes	for me;for my family;for the others;	no	no	yes	Hopital Marie Lannelongue	yes	2	1	2	1	1	1	2	2	2	3	2	1	2	2	3	1	1	1	1	3	1	1	1	1	0	0	0	1	2	0	0	woman	34-41 years	single
376	19	0	0	0	0	0	Covid-area;no-Covid area;	regularly / frequently	yes	for me;for my family;for the others;in my job;	yes	yes	yes	Hopital Paris Saint-Joseph	yes	2	1	1	2	1	1	1	1	1	1	1	1	1	1	1	1	1	0	0	0	0	0	0	0	0	0	0	0	0	0	0	man	50-60 years	as a couple (...);one or several children
377	60	1	12	1	11	1	Covid-area;no-Covid area;	regularly / frequently	yes	for the others;in my job;	yes	yes	yes	Hopital Paris Saint-Joseph	no	3	2	2	4	3	4	4	5	2	4	4	3	4	4	4	4	4	2	2	2	2	2	1	1	1	2	1	1	1	3	2	woman	50-60 years	singleone or several children
378	30	0	4	0	10	1	Covid-area;	regularly / frequently	no	NA	no	no	no	Hopital Paris Saint-Joseph	yes	2	1	1	1	1	3	1	2	2	3	3	2	3	1	2	1	1	1	0	1	2	0	0	0	2	2	1	2	0	2	1	woman	>60 years	as a couple (...);one or several children
379	29	0	7	0	7	0	no-Covid area;home work;	never / rarely	no	NA	yes	no	no	Hopital Paris Saint-Joseph	yes	1	1	1	1	1	1	1	1	1	2	1	3	3	3	3	3	2	2	1	1	2	0	1	0	0	0	1	1	2	1	2	woman	26-33 years	as a couple (...);
380	28	0	9	1	4	0	other;	never / rarely	yes	for me;for my family;for the others;	yes	yes	yes	Hopital Paris Saint-Joseph	yes	1	1	1	1	2	2	1	1	3	4	2	1	1	1	1	4	1	1	1	2	2	0	2	1	2	1	0	1	0	0	0	woman	50-60 years	single
381	17	0	3	0	1	0	Covid-area;no-Covid area;	regularly / frequently	no	NA	yes	no	yes	Hopital Paris Saint-Joseph	yes	1	1	1	1	1	1	1	1	1	1	1	1	1	1	1	1	1	0	0	0	3	0	0	0	0	0	1	0	0	0	0	woman	34-41 years	as a couple (...);one or several children
382	17	0	5	0	2	0	other;	never / rarely	no	NA	yes	yes	no	Hopital Paris Saint-Joseph	yes	1	1	1	1	1	1	1	1	1	1	1	1	1	1	1	1	1	1	0	1	1	0	2	0	1	0	0	1	0	0	0	woman	50-60 years	as a couple (...);one or several children
383	17	0	1	0	7	0	home work;	never / rarely	yes	for me;for my family;	yes	yes	yes	Hopital Paris Saint-Joseph	yes	1	1	1	1	1	1	1	1	1	1	1	1	1	1	1	1	1	0	0	0	1	0	0	0	1	1	0	2	1	2	0	woman	50-60 years	as a couple (...);one or several children
384	26	0	8	1	1	0	Covid-area;	regularly / frequently	yes	for me;for my family;	yes	yes	yes	Hopital Marie Lannelongue	yes	1	1	1	1	4	3	1	1	1	1	1	2	3	1	1	2	1	2	0	2	1	1	0	2	0	0	1	0	0	0	0	woman	18-25 years	as a couple (...);
385	17	0	3	0	0	0	no-Covid area;	never / rarely	no	NA	yes	no	no	Hopital Paris Saint-Joseph	yes	1	1	1	1	1	1	1	1	1	1	1	1	1	1	1	1	1	1	0	1	1	0	0	0	0	0	0	0	0	0	0	woman	34-41 years	as a couple (...);one or several children
386	27	0	11	1	3	0	Covid-area;	regularly / frequently	yes	for me;for my family;for the others;in my job;	yes	yes	no	Hopital Paris Saint-Joseph	no	2	1	1	2	1	1	1	2	2	2	1	1	2	3	2	2	1	2	0	2	2	1	3	1	0	1	1	1	0	0	0	woman	34-41 years	as a couple (...);one or several children
387	43	0	8	1	7	0	no-Covid area;	regularly / frequently	yes	for my family;	yes	yes	yes	Hopital Paris Saint-Joseph	yes	3	4	3	4	3	2	2	1	1	2	1	1	5	4	2	2	3	2	2	2	1	1	0	0	1	2	1	1	0	1	1	woman	50-60 years	as a couple (...);no child
388	39	0	7	0	3	0	Covid-area;no-Covid area;	regularly / frequently	yes	for me;for my family;for the others;	yes	no	yes	Hopital Paris Saint-Joseph	yes	4	3	2	4	3	1	1	2	2	1	1	1	3	3	4	2	2	1	0	2	1	1	2	0	0	1	1	1	0	0	0	woman	50-60 years	single
389	34	0	12	1	6	0	Covid-area;no-Covid area;	never / rarely	yes	for me;for my family;for the others;in my job;	yes	no	yes	Hopital Paris Saint-Joseph	yes	2	2	1	1	1	1	2	1	3	2	1	1	4	3	3	3	3	1	0	3	3	2	2	1	1	1	1	1	0	1	1	woman	18-25 years	as a couple (...);
390	21	0	5	0	6	0	Covid-area;	regularly / frequently	no	NA	yes	yes	yes	Hopital Paris Saint-Joseph	yes	1	1	1	1	1	1	1	1	2	2	1	1	2	1	1	2	1	1	0	2	1	0	1	0	1	2	1	0	1	1	0	man	50-60 years	singleone or several children
391	19	0	1	0	2	0	no-Covid area;	never / rarely	no	NA	yes	yes	no	Hopital Paris Saint-Joseph	yes	1	1	1	1	1	2	2	1	1	1	1	1	1	1	1	1	1	0	0	1	0	0	0	0	0	0	1	0	0	0	1	woman	26-33 years	as a couple (...);one or several children
392	30	0	8	1	6	0	Covid-area;no-Covid area;	regularly / frequently	yes	for me;for my family;in my job;	yes	yes	yes	Hopital Marie Lannelongue	yes	2	1	1	2	1	3	2	2	2	1	1	3	2	2	2	1	2	1	1	1	1	1	2	1	1	0	1	1	1	1	1	woman	26-33 years	as a couple (...);one or several children
393	25	0	4	0	3	0	no-Covid area;	never / rarely	yes	for me;for my family;for the others;	yes	yes	no	Hopital Paris Saint-Joseph	yes	2	1	2	2	1	1	2	1	2	2	1	1	2	2	1	1	1	1	0	1	1	1	0	0	1	0	0	1	0	1	0	woman	50-60 years	singleone or several children
394	64	1	16	1	13	1	no-Covid area;	regularly / frequently	yes	for me;in my job;	yes	yes	yes	Hopital Paris Saint-Joseph	yes	4	4	4	4	5	3	4	3	3	3	4	4	5	5	1	4	4	3	2	3	1	2	3	2	1	2	1	2	3	1	3	woman	50-60 years	single
395	17	0	14	1	13	1	Covid-area;	regularly / frequently	no	NA	yes	yes	no	Hopital Paris Saint-Joseph	no	1	1	1	1	1	1	1	1	1	1	1	1	1	1	1	1	1	3	2	3	2	1	2	1	2	2	2	2	2	2	1	man	42-50 years	as a couple (...);
396	17	0	6	0	3	0	other;	never / rarely	no	NA	no	no	no	Hopital Marie Lannelongue	no	1	1	1	1	1	1	1	1	1	1	1	1	1	1	1	1	1	1	0	0	3	0	2	0	1	0	0	0	0	2	0	woman	50-60 years	single
397	74	1	18	1	14	1	home work;	never / rarely	yes	for me;for my family;for the others;in my job;	yes	yes	yes	Hopital Paris Saint-Joseph	no	5	3	4	5	5	5	5	3	4	4	4	4	4	5	4	5	5	3	2	3	2	3	2	3	3	2	2	2	1	2	2	woman	>60 years	single; no child
398	17	0	3	0	2	0	no-Covid area;	never / rarely	no	NA	no	no	no	Hopital Paris Saint-Joseph	yes	1	1	1	1	1	1	1	1	1	1	1	1	1	1	1	1	1	0	0	0	1	0	2	0	0	0	1	1	0	0	0	man	50-60 years	as a couple (...);one or several children
399	20	0	3	0	1	0	Covid-area;no-Covid area;	regularly / frequently	no	NA	no	yes	no	Hopital Paris Saint-Joseph	yes	1	2	1	1	1	1	1	1	1	1	1	1	2	2	1	1	1	1	0	1	0	1	0	0	0	0	1	0	0	0	0	man	34-41 years	as a couple (...);one or several children
400	37	0	16	1	12	1	Covid-area;no-Covid area;	never / rarely	yes	for my family;for the others;in my job;	yes	no	no	Hopital Paris Saint-Joseph	no	2	2	1	1	1	1	1	1	1	3	2	2	4	3	4	4	4	2	2	2	3	3	3	1	1	1	2	3	2	1	2	woman	34-41 years	one or several children
401	46	1	11	1	7	0	Covid-area;	never / rarely	no	NA	yes	yes	yes	Hopital Paris Saint-Joseph	no	5	2	3	3	2	3	4	1	4	3	3	5	2	1	1	3	1	1	2	2	1	2	2	1	1	2	0	1	1	2	0	woman	50-60 years	singleone or several children
402	20	0	2	0	1	0	Covid-area;	regularly / frequently	yes	for me;for my family;for the others;in my job;	yes	yes	yes	Hopital Paris Saint-Joseph	yes	2	1	1	2	1	1	1	2	1	1	1	1	1	1	1	1	1	1	0	0	1	0	0	0	0	0	0	1	0	0	0	woman	34-41 years	as a couple (...);
403	21	0	8	1	1	0	other;	never / rarely	yes	in my job;	no	no	no	Hopital Marie Lannelongue	no	1	1	1	1	1	1	1	1	2	2	2	1	1	1	2	1	1	2	0	0	3	0	3	0	0	0	0	1	0	0	0	man	26-33 years	as a couple (...);one or several children
404	29	0	8	1	5	0	no-Covid area;	never / rarely	yes	for me;for my family;	yes	no	yes	Hopital Marie Lannelongue	yes	3	1	3	2	3	1	2	1	2	3	1	1	1	1	2	1	1	1	2	3	1	1	0	0	1	2	0	1	1	0	0	woman	26-33 years	as a couple (...);
405	18	0	3	0	0	0	other;	never / rarely	no	NA	no	yes	no	both	yes	1	1	1	1	1	1	1	1	1	2	1	1	1	1	1	1	1	1	0	0	1	1	0	0	0	0	0	0	0	0	0	woman	50-60 years	singleone or several children
406	28	0	3	0	3	0	other;	never / rarely	yes	for my family;in my job;	yes	yes	no	Hopital Paris Saint-Joseph	yes	3	4	3	2	1	1	1	1	2	2	1	1	2	1	1	1	1	1	0	1	1	0	0	0	0	0	1	1	0	1	0	woman	50-60 years	as a couple (...);one or several children
407	40	0	16	1	8	1	no-Covid area;	never / rarely	yes	for me;for my family;for the others;in my job;	yes	no	yes	Hopital Marie Lannelongue	no	2	1	1	2	2	1	3	2	5	2	1	4	3	3	2	3	3	3	1	3	3	2	3	1	1	2	1	1	0	1	2	woman	34-41 years	as a couple (...);no child
408	19	0	1	0	0	0	Covid-area;	regularly / frequently	no	NA	no	no	no	Hopital Paris Saint-Joseph	yes	1	1	1	1	1	1	1	1	1	1	1	1	1	2	1	1	2	1	0	0	0	0	0	0	0	0	0	0	0	0	0	woman	34-41 years	as a couple (...);one or several children
409	27	0	7	0	7	0	Covid-area;	regularly / frequently	yes	for my family;for the others;	yes	no	no	Hopital Paris Saint-Joseph	yes	2	1	1	2	1	1	1	1	2	2	2	1	2	2	2	2	2	2	0	2	1	0	2	0	1	1	1	1	1	1	1	man	42-50 years	single
410	27	0	4	0	3	0	home work;	never / rarely	yes	for me;for my family;for the others;in my job;	yes	no	no	Hopital Paris Saint-Joseph	yes	2	1	1	2	2	3	1	1	2	3	1	1	1	2	1	2	1	1	0	1	1	1	0	0	0	1	0	1	1	0	0	woman	42-50 years	one or several children
411	24	0	4	0	2	0	Covid-area;no-Covid area;	never / rarely	yes	for my family;	yes	yes	yes	both	yes	2	1	1	2	2	3	1	1	2	1	1	1	2	1	1	1	1	1	1	1	1	0	0	0	0	1	1	0	0	0	0	woman	50-60 years	as a couple (...);one or several children
412	20	0	5	0	0	0	Covid-area;no-Covid area;other;	regularly / frequently	yes	for me;for my family;	yes	yes	no	Hopital Paris Saint-Joseph	yes	2	1	1	2	1	1	1	2	1	1	1	1	1	1	1	1	1	1	0	1	2	0	1	0	0	0	0	0	0	0	0	woman	34-41 years	as a couple (...);one or several children
413	21	0	7	0	4	0	Covid-area;no-Covid area;	never / rarely	yes	for me;for my family;for the others;	yes	no	no	Hopital Paris Saint-Joseph	yes	3	1	1	1	1	1	1	1	1	1	1	1	1	1	3	1	1	2	0	1	1	1	2	0	0	0	3	1	0	0	0	woman	26-33 years	as a couple (...);
414	43	0	12	1	12	1	Covid-area;no-Covid area;	regularly / frequently	yes	for me;for my family;in my job;	yes	yes	yes	Hopital Paris Saint-Joseph	no	4	3	3	1	2	1	1	1	4	3	1	1	3	4	4	3	4	2	1	2	3	1	3	0	2	1	1	3	2	1	2	woman	42-50 years	as a couple (...);one or several children
415	17	0	4	0	0	0	Covid-area;no-Covid area;other;	never / rarely	yes	in my job;	yes	yes	no	Hopital Paris Saint-Joseph	yes	1	1	1	1	1	1	1	1	1	1	1	1	1	1	1	1	1	1	0	1	1	1	0	0	0	0	0	0	0	0	0	woman	26-33 years	as a couple (...);one or several children
416	23	0	9	1	6	0	no-Covid area;	never / rarely	yes	in my job;	yes	no	no	Hopital Paris Saint-Joseph	yes	3	2	1	1	1	2	1	1	1	2	1	1	1	1	1	2	1	2	1	2	1	1	1	1	0	0	2	2	0	0	2	woman	26-33 years	as a couple (...);
417	27	0	15	1	2	0	no-Covid area;	never / rarely	yes	for me;for my family;in my job;	yes	no	yes	Hopital Paris Saint-Joseph	yes	2	2	1	1	2	2	1	1	2	2	1	2	1	2	1	2	2	2	2	2	3	1	3	2	1	0	1	0	0	0	0	woman	>60 years	as a couple (...);one or several children
418	23	0	4	0	2	0	Covid-area;	regularly / frequently	no	NA	yes	yes	no	Hopital Paris Saint-Joseph	no	1	1	1	1	1	1	1	1	1	4	1	1	1	4	1	1	1	1	0	1	1	1	0	0	0	0	1	1	0	0	0	woman	26-33 years	single
419	26	0	7	0	4	0	Covid-area;	regularly / frequently	yes	for my family;	yes	yes	yes	Hopital Paris Saint-Joseph	yes	1	1	1	1	1	1	1	1	2	4	1	4	1	2	1	2	1	2	0	2	3	0	0	0	1	1	1	0	0	1	0	woman	42-50 years	single
420	17	0	3	0	0	0	no-Covid area;	never / rarely	no	NA	no	yes	no	Hopital Paris Saint-Joseph	yes	1	1	1	1	1	1	1	1	1	1	1	1	1	1	1	1	1	1	0	1	1	0	0	0	0	0	0	0	0	0	0	woman	34-41 years	single
421	50	1	12	1	4	0	Covid-area;	regularly / frequently	yes	for my family;for the others;in my job;	yes	yes	yes	Hopital Paris Saint-Joseph	yes	3	3	3	4	2	4	3	1	1	4	1	3	3	5	3	3	4	2	1	2	2	2	2	1	0	1	1	0	1	0	1	woman	26-33 years	single
422	47	1	12	1	2	0	Covid-area;no-Covid area;	never / rarely	yes	for me;for my family;for the others;	yes	yes	yes	Hopital Paris Saint-Joseph	yes	2	3	3	2	3	2	4	1	2	5	2	3	5	1	4	4	1	1	2	3	1	2	1	2	0	0	0	1	1	0	0	woman	34-41 years	singleone or several children
423	17	0	3	0	0	0	other;	never / rarely	no	NA	yes	no	no	Hopital Paris Saint-Joseph	yes	1	1	1	1	1	1	1	1	1	1	1	1	1	1	1	1	1	1	0	0	1	0	1	0	0	0	0	0	0	0	0	woman	50-60 years	as a couple (...);one or several children
424	45	1	13	1	4	0	Covid-area;	regularly / frequently	yes	for me;for my family;in my job;	yes	yes	no	Hopital Paris Saint-Joseph	yes	3	1	2	3	1	2	3	3	2	2	3	2	4	4	3	3	4	2	1	3	2	1	2	2	1	0	1	1	1	0	0	woman	18-25 years	as a couple (...);
425	46	1	8	1	3	0	other;	never / rarely	yes	for me;for my family;in my job;	yes	yes	yes	Hopital Paris Saint-Joseph	no	3	1	3	3	4	3	1	1	1	1	3	5	2	4	5	3	3	3	2	1	1	0	0	1	0	0	1	2	0	0	0	man	34-41 years	as a couple (...);no child
426	32	0	5	0	4	0	Covid-area;	regularly / frequently	yes	for me;for my family;in my job;	no	yes	no	Hopital Paris Saint-Joseph	no	2	2	2	1	3	3	1	1	1	2	1	2	3	3	2	2	1	1	1	2	1	0	0	0	1	0	1	0	0	1	1	woman	26-33 years	as a couple (...);
427	27	0	9	1	5	0	no-Covid area;	never / rarely	yes	for me;for my family;	yes	yes	yes	Hopital Paris Saint-Joseph	no	2	1	1	1	2	1	1	1	2	2	1	2	2	2	2	2	2	2	0	2	1	1	2	1	1	1	1	1	0	1	0	woman	50-60 years	as a couple (...);one or several children
428	27	0	4	0	1	0	no-Covid area;	never / rarely	yes	for me;for my family;	yes	no	yes	Hopital Paris Saint-Joseph	no	2	1	2	2	2	2	3	2	1	1	1	2	1	1	1	2	1	1	0	1	1	1	0	0	0	0	0	1	0	0	0	woman	34-41 years	as a couple (...);one or several children
429	18	0	2	0	1	0	Covid-area;no-Covid area;	regularly / frequently	no	NA	no	no	no	Hopital Paris Saint-Joseph	yes	1	1	1	1	1	1	1	1	1	1	1	1	2	1	1	1	1	1	0	0	1	0	0	0	0	0	0	1	0	0	0	man	26-33 years	as a couple (...);one or several children
430	19	0	5	0	0	0	Covid-area;	regularly / frequently	yes	for my family;	yes	no	yes	Hopital Paris Saint-Joseph	yes	2	1	1	1	1	1	1	1	1	1	1	1	1	2	1	1	1	1	0	1	1	1	0	1	0	0	0	0	0	0	0	woman	26-33 years	as a couple (...);one or several children
431	18	0	9	1	1	0	Covid-area;	regularly / frequently	yes	for my family;	yes	no	no	Hopital Paris Saint-Joseph	yes	2	1	1	1	1	1	1	1	1	1	1	1	1	1	1	1	1	2	0	2	3	0	2	0	0	0	0	1	0	0	0	woman	42-50 years	as a couple (...);one or several children
432	17	0	8	1	1	0	Covid-area;	regularly / frequently	yes	for me;for my family;	yes	no	yes	Hopital Paris Saint-Joseph	yes	1	1	1	1	1	1	1	1	1	1	1	1	1	1	1	1	1	1	0	2	1	1	2	1	0	0	0	1	0	0	0	woman	34-41 years	as a couple (...);
433	57	1	10	1	5	0	Covid-area;no-Covid area;	regularly / frequently	yes	for me;for my family;	yes	no	yes	Hopital Marie Lannelongue	yes	4	2	4	4	4	3	2	2	2	3	2	3	5	5	3	4	5	1	2	1	1	2	2	1	0	1	1	2	0	1	0	woman	50-60 years	as a couple (...);one or several children
434	47	1	7	0	4	0	Covid-area;	never / rarely	no	NA	yes	yes	no	Hopital Paris Saint-Joseph	yes	2	4	3	3	1	3	2	4	4	2	2	1	4	4	4	2	2	1	0	2	2	0	2	0	1	0	0	1	1	1	0	woman	26-33 years	single
435	18	0	3	0	4	0	no-Covid area;	never / rarely	yes	for me;for my family;	yes	yes	no	Hopital Paris Saint-Joseph	yes	1	1	1	1	2	1	1	1	1	1	1	1	1	1	1	1	1	1	0	1	0	1	0	0	1	0	1	1	1	0	0	woman	18-25 years	as a couple (...);
436	22	0	12	1	1	0	other;	never / rarely	yes	for me;in my job;	no	yes	yes	Hopital Paris Saint-Joseph	yes	2	2	1	1	1	1	1	1	1	1	1	2	2	2	1	1	1	1	3	2	1	2	2	1	0	0	0	1	0	0	0	man	>60 years	as a couple (...);one or several children
437	38	0	15	1	6	0	other;	never / rarely	yes	for me;for my family;	yes	yes	no	Hopital Paris Saint-Joseph	yes	3	1	2	1	1	3	1	1	1	5	1	1	3	3	5	3	3	3	1	3	1	2	3	2	0	0	1	1	2	0	2	woman	26-33 years	single
438	24	0	7	0	0	0	Covid-area;no-Covid area;	regularly / frequently	yes	for me;for my family;	yes	yes	yes	Hopital Paris Saint-Joseph	yes	3	1	1	1	1	2	2	1	1	2	1	2	1	2	1	1	1	1	1	1	1	1	2	0	0	0	0	0	0	0	0	woman	50-60 years	as a couple (...);one or several children
439	48	1	5	0	4	0	Covid-area;	regularly / frequently	yes	for me;for my family;in my job;	yes	yes	yes	Hopital Marie Lannelongue	yes	5	1	2	5	4	5	3	1	2	2	1	2	2	3	3	4	3	1	0	2	1	0	0	1	1	0	1	1	1	0	0	woman	18-25 years	as a couple (...);no child
440	17	0	6	0	0	0	Covid-area;no-Covid area;	regularly / frequently	no	NA	no	no	no	Hopital Paris Saint-Joseph	yes	1	1	1	1	1	1	1	1	1	1	1	1	1	1	1	1	1	0	0	0	3	3	0	0	0	0	0	0	0	0	0	woman	42-50 years	as a couple (...);one or several children
441	30	0	7	0	7	0	Covid-area;no-Covid area;	regularly / frequently	yes	for my family;	yes	yes	no	Hopital Paris Saint-Joseph	no	2	1	2	2	1	1	1	2	2	1	1	1	3	3	3	2	2	2	0	1	2	0	2	0	1	1	1	1	0	1	2	woman	42-50 years	as a couple (...);one or several children
442	24	0	4	0	0	0	Covid-area;	regularly / frequently	yes	for my family;	yes	yes	yes	Hopital Paris Saint-Joseph	yes	2	1	1	1	1	1	1	1	2	3	1	1	2	1	3	1	1	1	0	1	1	1	0	0	0	0	0	0	0	0	0	woman	50-60 years	as a couple (...);one or several children
443	18	0	4	0	2	0	Covid-area;	regularly / frequently	no	NA	yes	yes	no	Hopital Paris Saint-Joseph	yes	2	1	1	1	1	1	1	1	1	1	1	1	1	1	1	1	1	1	0	1	1	0	1	0	0	0	1	1	0	0	0	woman	34-41 years	as a couple (...);no child
444	17	0	4	0	1	0	Covid-area;no-Covid area;	regularly / frequently	no	NA	no	no	no	Hopital Paris Saint-Joseph	yes	1	1	1	1	1	1	1	1	1	1	1	1	1	1	1	1	1	1	0	0	1	0	2	0	0	0	1	0	0	0	0	woman	34-41 years	one or several children
445	25	0	7	0	2	0	Covid-area;	regularly / frequently	yes	for me;for my family;	yes	no	no	Hopital Paris Saint-Joseph	yes	2	2	1	1	1	2	1	2	1	1	1	1	3	2	1	1	2	1	0	1	2	1	2	0	0	0	1	1	0	0	0	woman	42-50 years	as a couple (...);one or several children
446	21	0	5	0	2	0	no-Covid area;	never / rarely	no	NA	yes	no	yes	Hopital Paris Saint-Joseph	yes	3	1	1	1	1	1	1	1	1	1	1	1	2	1	1	1	2	1	0	0	2	0	2	0	0	0	0	1	0	0	1	woman	50-60 years	single
447	19	0	3	0	1	0	other;	regularly / frequently	no	NA	no	no	no	Hopital Paris Saint-Joseph	yes	1	1	1	1	1	1	1	1	2	1	1	1	1	1	2	1	1	0	0	0	2	0	1	0	0	0	0	1	0	0	0	woman	50-60 years	singleone or several children
448	29	0	7	0	5	0	no-Covid area;	regularly / frequently	yes	for me;for my family;for the others;in my job;	yes	yes	no	Hopital Paris Saint-Joseph	yes	2	1	2	3	3	1	1	1	2	2	1	2	1	1	2	2	2	1	0	2	1	1	1	1	1	1	1	1	0	1	0	woman	>60 years	as a couple (...);one or several children
449	32	0	6	0	1	0	Covid-area;no-Covid area;	never / rarely	yes	for me;for the others;in my job;	yes	no	yes	Hopital Paris Saint-Joseph	yes	3	3	2	2	2	1	1	1	1	1	1	1	5	4	2	1	1	1	2	2	0	1	0	0	0	0	0	1	0	0	0	woman	18-25 years	as a couple (...);
450	20	0	5	0	4	0	Covid-area;no-Covid area;	regularly / frequently	yes	for me;for the others;in my job;	no	yes	no	Hopital Paris Saint-Joseph	yes	2	1	1	1	1	1	1	1	1	2	1	1	1	2	1	1	1	1	0	1	0	0	3	0	0	0	1	1	0	1	1	man	50-60 years	single
451	19	0	5	0	0	0	no-Covid area;	never / rarely	no	NA	no	no	no	Hopital Paris Saint-Joseph	yes	1	1	1	1	1	1	1	1	1	2	1	1	1	2	1	1	1	1	1	1	0	1	1	0	0	0	0	0	0	0	0	woman	26-33 years	single
452	21	0	5	0	4	0	no-Covid area;	never / rarely	yes	for the others;in my job;	yes	yes	no	Hopital Paris Saint-Joseph	yes	1	1	1	1	1	1	1	1	1	1	1	1	3	1	2	2	1	2	0	2	1	0	0	0	0	1	2	1	0	0	0	woman	42-50 years	as a couple (...);one or several children
453	46	1	12	1	1	0	Covid-area;	regularly / frequently	yes	for me;for my family;for the others;in my job;	yes	yes	no	Hopital Paris Saint-Joseph	yes	3	1	2	3	3	4	3	3	2	4	3	1	2	3	4	2	3	1	1	2	3	1	3	1	0	0	0	1	0	0	0	woman	26-33 years	single
454	24	0	4	0	3	0	Covid-area;	regularly / frequently	no	NA	no	yes	no	Hopital Paris Saint-Joseph	yes	3	1	2	3	1	1	1	1	1	1	1	1	2	1	2	1	1	1	0	1	1	1	0	0	0	0	0	1	0	1	1	woman	50-60 years	single
455	55	1	15	1	11	1	no-Covid area;	never / rarely	yes	for me;for my family;	yes	yes	yes	Hopital Marie Lannelongue	no	2	2	4	4	3	4	1	2	4	4	1	4	5	5	3	4	3	2	3	3	2	2	1	2	1	2	2	2	1	2	1	woman	34-41 years	as a couple (...);one or several children
456	22	0	3	0	2	0	Covid-area;	regularly / frequently	yes	for me;for my family;	yes	yes	no	Hopital Paris Saint-Joseph	yes	1	1	1	1	1	1	1	1	1	2	1	1	3	2	1	1	2	1	0	1	1	0	0	0	0	0	1	0	1	0	0	woman	18-25 years	as a couple (...);
457	18	0	0	0	0	0	Covid-area;no-Covid area;	regularly / frequently	no	NA	yes	yes	no	Hopital Paris Saint-Joseph	yes	2	1	1	1	1	1	1	1	1	1	1	1	1	1	1	1	1	0	0	0	0	0	0	0	0	0	0	0	0	0	0	man	50-60 years	single
458	51	1	15	1	11	1	no-Covid area;	never / rarely	yes	for me;for my family;	yes	yes	yes	Hopital Paris Saint-Joseph	no	3	2	2	4	3	2	2	2	4	4	2	4	4	2	5	3	3	1	3	3	2	2	3	1	2	1	1	3	2	1	1	woman	50-60 years	singleone or several children
459	44	1	10	1	9	1	Covid-area;	regularly / frequently	no	NA	yes	yes	no	Hopital Paris Saint-Joseph	yes	4	2	2	4	2	1	1	1	1	5	3	1	1	5	5	1	5	3	0	1	3	1	2	0	0	1	1	2	3	1	1	woman	42-50 years	as a couple (...);one or several children
460	70	1	17	1	11	1	Covid-area;	regularly / frequently	yes	for me;for my family;for the others;in my job;	yes	yes	yes	Hopital Paris Saint-Joseph	no	4	4	4	5	4	4	4	4	5	3	5	4	4	4	4	4	4	3	2	2	2	2	3	3	1	2	2	2	2	1	1	woman	50-60 years	as a couple (...);one or several children
461	38	0	5	0	1	0	Covid-area;	regularly / frequently	yes	for the others;	no	no	no	Hopital Paris Saint-Joseph	yes	4	4	1	4	1	4	1	5	1	3	1	1	4	1	1	1	1	1	0	1	1	0	1	1	0	0	1	0	0	0	0	woman	26-33 years	as a couple (...);
462	26	0	8	1	12	1	other;	regularly / frequently	yes	for my family;for the others;	yes	yes	no	Hopital Paris Saint-Joseph	yes	3	1	2	1	1	2	1	1	2	2	1	2	2	2	1	1	1	2	0	2	1	1	1	1	1	1	1	3	0	3	3	woman	50-60 years	as a couple (...);one or several children
463	25	0	3	0	1	0	Covid-area;	regularly / frequently	no	NA	no	no	no	Hopital Paris Saint-Joseph	yes	3	1	1	2	1	3	2	1	1	1	1	3	1	1	1	1	1	1	1	1	0	0	0	0	0	1	0	0	0	0	0	woman	34-41 years	as a couple (...);
464	18	0	4	0	2	0	Covid-area;	regularly / frequently	no	NA	yes	no	no	Hopital Paris Saint-Joseph	yes	1	1	1	1	1	1	1	1	2	1	1	1	1	1	1	1	1	1	0	1	2	0	0	0	0	0	1	0	1	0	0	woman	42-50 years	as a couple (...);one or several children
465	43	0	9	1	9	1	no-Covid area;	regularly / frequently	yes	in my job;	no	no	no	Hopital Paris Saint-Joseph	yes	3	1	1	3	1	1	1	3	5	4	4	4	5	2	2	2	1	3	0	3	2	0	1	0	3	1	0	0	1	2	2	woman	50-60 years	singleone or several children
466	25	0	5	0	8	1	home work;	never / rarely	yes	for me;for my family;for the others;in my job;	yes	yes	yes	Hopital Paris Saint-Joseph	yes	1	1	1	2	1	2	3	1	2	3	1	1	1	1	1	1	2	0	0	0	1	1	3	0	2	1	1	1	0	0	3	woman	42-50 years	as a couple (...);
467	33	0	8	1	3	0	no-Covid area;home work;	never / rarely	yes	for my family;for the others;	yes	no	no	both	yes	2	1	1	2	2	2	3	1	3	3	1	2	2	2	2	2	2	0	1	1	2	1	2	1	0	1	0	1	1	0	0	woman	26-33 years	as a couple (...);
468	17	0	8	1	2	0	no-Covid area;other;	never / rarely	no	NA	no	yes	yes	Hopital Paris Saint-Joseph	yes	1	1	1	1	1	1	1	1	1	1	1	1	1	1	1	1	1	1	0	2	2	1	2	0	0	0	1	1	0	0	0	man	50-60 years	as a couple (...);one or several children
469	33	0	15	1	4	0	Covid-area;	regularly / frequently	no	NA	yes	no	yes	Hopital Paris Saint-Joseph	yes	3	1	2	2	3	1	1	1	1	1	1	2	2	3	3	3	3	3	1	3	1	1	3	3	0	0	0	1	2	0	1	woman	26-33 years	as a couple (...);
470	19	0	3	0	3	0	Covid-area;no-Covid area;	never / rarely	yes	for my family;	yes	no	yes	Hopital Paris Saint-Joseph	yes	1	1	1	1	1	2	1	1	1	1	1	1	2	1	1	1	1	1	0	0	1	1	0	0	1	0	1	0	0	1	0	woman	42-50 years	as a couple (...);one or several children
471	30	0	6	0	6	0	other;	never / rarely	yes	for me;for my family;for the others;in my job;	yes	no	yes	Hopital Marie Lannelongue	yes	2	1	2	2	2	2	3	3	2	1	1	2	2	1	2	1	1	1	1	2	1	0	1	0	1	1	1	0	1	1	1	woman	>60 years	as a couple (...);
472	46	1	10	1	8	1	Covid-area;no-Covid area;	regularly / frequently	yes	for my family;for the others;in my job;	no	yes	yes	Hopital Paris Saint-Joseph	yes	3	2	2	3	1	4	3	3	2	1	2	2	4	4	3	4	3	1	1	2	2	1	2	1	2	0	1	2	2	1	0	woman	26-33 years	as a couple (...);
473	24	0	8	1	1	0	no-Covid area;	regularly / frequently	yes	for me;for my family;in my job;	yes	yes	yes	Hopital Paris Saint-Joseph	yes	2	2	1	2	2	1	1	1	1	1	1	1	3	1	1	1	2	1	1	2	1	1	1	1	0	0	1	0	0	0	0	woman	50-60 years	as a couple (...);
474	68	1	12	1	11	1	Covid-area;	regularly / frequently	no	NA	yes	no	no	Hopital Paris Saint-Joseph	no	4	1	1	4	4	5	2	2	5	5	5	5	5	5	5	5	5	3	0	2	2	1	3	1	1	1	2	3	1	2	1	woman	26-33 years	single
475	54	1	10	1	8	1	no-Covid area;	regularly / frequently	yes	for my family;	yes	yes	no	Hopital Paris Saint-Joseph	no	3	2	4	3	3	4	3	1	1	4	2	5	4	4	4	4	3	2	1	2	1	1	2	1	1	1	1	2	1	1	1	woman	26-33 years	single
476	25	0	9	1	6	0	no-Covid area;	never / rarely	yes	for me;for my family;in my job;	yes	yes	yes	Hopital Paris Saint-Joseph	no	1	1	1	1	1	1	1	1	1	2	1	1	2	3	3	2	2	2	2	2	1	1	1	0	0	1	1	1	3	0	0	woman	34-41 years	as a couple (...);
477	17	0	7	0	1	0	no-Covid area;	never / rarely	no	NA	no	no	no	Hopital Paris Saint-Joseph	no	1	1	1	1	1	1	1	1	1	1	1	1	1	1	1	1	1	1	0	1	2	1	2	0	0	0	0	1	0	0	0	woman	26-33 years	as a couple (...);one or several children
478	50	1	13	1	11	1	no-Covid area;	never / rarely	yes	for me;for the others;	yes	no	yes	Hopital Paris Saint-Joseph	yes	4	4	3	3	2	2	2	2	3	2	1	3	4	3	4	4	4	3	2	3	0	1	2	2	1	1	1	1	3	1	3	woman	50-60 years	single
479	20	0	6	0	3	0	Covid-area;home work;	never / rarely	yes	for me;for my family;for the others;	yes	yes	yes	Hopital Paris Saint-Joseph	yes	3	1	1	1	1	1	1	1	1	1	1	1	2	1	1	1	1	1	0	1	2	1	1	0	2	0	1	0	0	0	0	woman	34-41 years	as a couple (...);one or several children
480	40	0	13	1	8	1	Covid-area;	regularly / frequently	no	NA	yes	yes	no	Hopital Marie Lannelongue	no	2	1	1	1	1	4	2	2	2	5	2	1	2	5	3	1	5	3	1	2	2	2	3	0	1	2	1	2	2	0	0	woman	18-25 years	as a couple (...);
481	18	0	9	1	3	0	no-Covid area;	never / rarely	no	NA	yes	no	yes	Hopital Paris Saint-Joseph	yes	2	1	1	1	1	1	1	1	1	1	1	1	1	1	1	1	1	1	2	1	2	1	1	1	0	0	1	1	0	0	1	woman	26-33 years	as a couple (...);
482	33	0	5	0	6	0	Covid-area;no-Covid area;	regularly / frequently	yes	for my family;in my job;	yes	yes	no	Hopital Paris Saint-Joseph	no	3	1	1	2	1	1	4	1	2	2	1	2	3	3	2	2	2	1	0	3	1	0	0	0	1	1	1	1	0	2	0	woman	50-60 years	single
483	53	1	14	1	2	0	Covid-area;	never / rarely	yes	in my job;	no	yes	yes	Hopital Paris Saint-Joseph	yes	4	1	2	5	5	1	1	1	5	5	1	1	5	4	4	4	4	3	0	3	2	2	3	1	0	0	1	1	0	0	0	woman	50-60 years	singleone or several children
484	22	0	9	1	2	0	other;	never / rarely	yes	in my job;	no	no	no	Hopital Paris Saint-Joseph	yes	1	1	1	1	1	1	1	2	3	1	2	1	1	1	1	2	1	2	1	3	1	2	0	0	0	0	1	1	0	0	0	woman	42-50 years	as a couple (...);one or several children
485	22	0	4	0	2	0	other;	regularly / frequently	no	NA	yes	yes	yes	Hopital Paris Saint-Joseph	yes	1	1	1	2	1	2	1	2	1	2	1	1	1	1	2	1	1	1	0	1	1	0	1	0	0	0	1	1	0	0	0	woman	34-41 years	as a couple (...);one or several children
486	21	0	6	0	2	0	Covid-area;	regularly / frequently	no	NA	yes	yes	yes	Hopital Paris Saint-Joseph	no	1	1	1	1	1	2	1	1	1	1	1	1	2	2	2	1	1	2	1	1	0	1	1	0	0	0	1	1	0	0	0	woman	26-33 years	single
487	26	0	8	1	6	0	Covid-area;	regularly / frequently	no	NA	yes	yes	no	Hopital Paris Saint-Joseph	yes	1	1	2	2	2	2	1	1	2	2	2	1	1	2	1	1	2	1	0	0	3	1	2	1	0	2	1	1	1	1	0	woman	42-50 years	as a couple (...);
488	30	0	3	0	2	0	no-Covid area;	never / rarely	yes	for my family;	yes	no	yes	Hopital Paris Saint-Joseph	no	3	1	1	2	1	1	2	1	2	4	1	1	3	2	2	2	1	1	0	0	1	0	1	0	1	0	0	1	0	0	0	woman	50-60 years	singleone or several children
489	56	1	10	1	8	1	Covid-area;	regularly / frequently	yes	for me;for my family;	yes	no	yes	Hopital Paris Saint-Joseph	no	4	4	4	4	3	3	3	3	4	3	3	3	3	3	3	3	3	1	1	2	2	1	2	1	1	1	1	1	1	1	2	woman	34-41 years	as a couple (...);one or several children
490	32	0	10	1	7	0	home work;	never / rarely	yes	in my job;	no	no	yes	Hopital Paris Saint-Joseph	no	2	1	2	2	2	2	1	2	1	2	2	2	2	2	2	3	2	2	1	1	2	1	2	1	1	1	1	1	1	1	1	woman	42-50 years	as a couple (...);one or several children
491	22	0	7	0	2	0	no-Covid area;	never / rarely	yes	for my family;	yes	yes	yes	Hopital Paris Saint-Joseph	yes	2	1	2	1	1	1	1	1	1	1	1	1	2	2	2	1	1	1	1	1	1	1	1	1	0	0	1	1	0	0	0	woman	26-33 years	as a couple (...);one or several children
492	45	1	11	1	4	0	Covid-area;	regularly / frequently	yes	in my job;	yes	no	yes	Hopital Paris Saint-Joseph	no	1	1	1	3	3	3	1	4	4	5	2	1	1	4	3	5	3	2	1	3	1	1	2	1	1	0	2	1	0	0	0	woman	26-33 years	as a couple (...);no child
493	22	0	5	0	3	0	Covid-area;no-Covid area;	never / rarely	yes	for my family;for the others;in my job;	yes	no	no	Hopital Marie Lannelongue	yes	1	1	1	3	1	1	1	1	1	2	1	1	2	2	1	1	1	1	0	2	1	1	0	0	0	1	1	0	0	0	1	woman	18-25 years	as a couple (...);no child
494	57	1	11	1	8	1	home work;	regularly / frequently	yes	for me;	yes	yes	yes	Hopital Paris Saint-Joseph	no	3	3	3	3	4	2	3	2	4	4	4	4	3	4	3	4	4	2	2	1	2	2	0	2	1	1	2	1	1	1	1	woman	>60 years	single; one or several children
495	17	0	4	0	0	0	no-Covid area;	regularly / frequently	no	NA	no	yes	no	Hopital Paris Saint-Joseph	yes	1	1	1	1	1	1	1	1	1	1	1	1	1	1	1	1	1	1	0	1	1	0	1	0	0	0	0	0	0	0	0	man	50-60 years	as a couple (...);one or several children
496	30	0	9	1	6	0	Covid-area;no-Covid area;	regularly / frequently	yes	for my family;for the others;	yes	yes	no	Hopital Marie Lannelongue	no	2	1	1	2	1	4	1	1	2	2	1	2	2	2	2	2	2	1	1	2	2	1	2	0	1	0	1	1	1	1	1	woman	34-41 years	as a couple (...);one or several children
497	19	0	4	0	2	0	no-Covid area;	never / rarely	no	NA	yes	no	yes	Hopital Paris Saint-Joseph	yes	1	1	1	1	1	1	1	1	1	2	1	1	2	1	1	1	1	1	0	1	1	0	1	0	1	0	0	1	0	0	0	woman	34-41 years	as a couple (...);one or several children
498	48	1	17	1	4	0	Covid-area;	regularly / frequently	yes	for me;for my family;for the others;in my job;	yes	yes	yes	Hopital Marie Lannelongue	yes	5	4	2	4	5	5	3	1	1	2	1	1	4	2	2	3	3	2	2	3	2	3	3	2	0	0	1	1	0	0	2	woman	18-25 years	as a couple (...);
499	32	0	6	0	4	0	other;	never / rarely	yes	for my family;for the others;	yes	yes	yes	Hopital Paris Saint-Joseph	yes	2	1	2	2	1	2	2	1	3	4	2	1	2	1	2	2	2	1	0	1	1	1	1	1	1	1	0	1	1	0	0	woman	>60 years	as a couple (...);one or several children
500	69	1	12	1	7	0	Covid-area;	never / rarely	yes	for my family;for the others;	no	yes	no	Hopital Paris Saint-Joseph	yes	5	5	4	3	4	4	3	5	3	4	3	4	4	5	5	3	5	2	2	2	1	2	2	1	1	1	0	0	0	2	3	man	26-33 years	single
501	34	0	7	0	0	0	Covid-area;	regularly / frequently	yes	for my family;for the others;	yes	no	yes	Hopital Paris Saint-Joseph	yes	3	3	3	3	1	2	1	1	1	1	3	1	3	3	1	3	1	1	1	3	1	0	1	0	0	0	0	0	0	0	0	woman	50-60 years	as a couple (...);one or several children
502	23	0	7	0	7	0	Covid-area;no-Covid area;home work;	regularly / frequently	yes	for me;for my family;in my job;	yes	no	yes	Hopital Paris Saint-Joseph	yes	3	2	1	1	1	1	1	1	2	1	1	1	3	1	1	1	1	1	1	1	1	1	1	1	0	1	1	1	2	1	1	woman	42-50 years	as a couple (...);one or several children
503	24	0	4	0	3	0	home work;	never / rarely	yes	for me;for my family;for the others;	yes	yes	yes	Hopital Paris Saint-Joseph	yes	1	1	1	1	1	1	1	1	5	2	1	2	1	1	1	2	1	1	0	2	1	0	0	0	2	0	0	1	0	0	0	woman	42-50 years	as a couple (...);one or several children
504	20	0	9	1	7	0	home work;	never / rarely	yes	for my family;	no	no	yes	Hopital Paris Saint-Joseph	yes	1	1	1	1	2	1	1	1	1	1	1	2	2	1	1	1	1	1	1	2	1	1	2	1	1	1	1	1	1	1	1	woman	34-41 years	as a couple (...);one or several children
505	50	1	14	1	10	1	no-Covid area;	regularly / frequently	yes	for me;for my family;	yes	no	yes	Hopital Paris Saint-Joseph	no	3	2	2	3	3	3	3	3	2	3	3	3	3	4	3	3	4	2	2	2	2	2	3	1	1	2	2	2	1	1	1	woman	50-60 years	as a couple (...);one or several children
506	18	0	3	0	2	0	other;	never / rarely	no	NA	no	yes	no	Hopital Paris Saint-Joseph	yes	1	1	1	1	1	1	1	1	1	1	1	1	2	1	1	1	1	1	0	1	1	0	0	0	1	0	0	1	0	0	0	woman	50-60 years	as a couple (...);
507	40	0	11	1	8	1	Covid-area;	regularly / frequently	yes	for me;for my family;for the others;in my job;	yes	yes	yes	Hopital Paris Saint-Joseph	no	3	2	2	2	2	2	1	3	3	2	1	2	4	3	3	2	3	3	1	2	1	2	1	1	1	1	1	1	1	2	1	woman	26-33 years	as a couple (...);
508	17	0	1	0	4	0	Covid-area;	regularly / frequently	yes	for me;for my family;for the others;in my job;	yes	no	yes	Hopital Paris Saint-Joseph	yes	1	1	1	1	1	1	1	1	1	1	1	1	1	1	1	1	1	1	0	0	0	0	0	0	0	0	1	1	1	1	0	man	50-60 years	single
509	29	0	5	0	3	0	Covid-area;	regularly / frequently	no	NA	yes	yes	no	Hopital Paris Saint-Joseph	yes	3	1	2	2	2	1	1	1	3	2	2	1	1	1	4	1	1	2	0	0	1	0	2	0	0	1	0	1	0	1	0	woman	34-41 years	as a couple (...);
510	30	0	7	0	5	0	Covid-area;no-Covid area;	regularly / frequently	no	NA	yes	no	yes	Hopital Paris Saint-Joseph	no	1	1	2	4	1	1	1	2	2	4	1	2	1	2	2	1	2	1	0	1	2	1	2	0	0	1	1	1	0	1	1	woman	34-41 years	as a couple (...);one or several children
511	20	0	5	0	0	0	Covid-area;no-Covid area;	regularly / frequently	no	NA	yes	no	no	Hopital Marie Lannelongue	yes	2	1	2	1	1	1	1	2	1	1	1	1	1	1	1	1	1	1	0	0	1	1	2	0	0	0	0	0	0	0	0	woman	18-25 years	as a couple (...);
512	20	0	3	0	1	0	no-Covid area;	never / rarely	no	NA	no	yes	yes	Hopital Paris Saint-Joseph	yes	2	1	1	1	1	1	1	1	1	1	1	1	3	1	1	1	1	1	0	1	1	0	0	0	0	0	1	0	0	0	0	woman	50-60 years	as a couple (...);one or several children
513	33	0	4	0	5	0	no-Covid area;	never / rarely	no	NA	yes	yes	yes	Hopital Paris Saint-Joseph	yes	1	1	1	2	1	2	1	3	2	2	2	3	2	3	3	3	1	1	0	1	1	1	0	0	2	0	1	1	0	1	0	man	50-60 years	as a couple (...);one or several children
514	24	0	6	0	3	0	Covid-area;no-Covid area;home work;	regularly / frequently	yes	for me;for my family;	yes	yes	yes	Hopital Paris Saint-Joseph	yes	1	1	1	1	1	1	1	1	2	1	2	2	3	2	2	1	1	1	0	1	2	0	2	0	1	0	0	0	1	1	0	woman	50-60 years	as a couple (...);one or several children
515	20	0	2	0	1	0	Covid-area;other;	never / rarely	no	NA	yes	yes	no	Hopital Paris Saint-Joseph	yes	2	1	2	1	1	1	1	1	1	1	1	1	1	1	2	1	1	1	0	0	1	0	0	0	0	0	0	1	0	0	0	woman	50-60 years	singleone or several children
516	21	0	4	0	1	0	Covid-area;	regularly / frequently	no	NA	yes	yes	no	Hopital Paris Saint-Joseph	yes	2	1	1	1	1	1	1	1	1	1	1	1	3	2	1	1	1	0	0	1	1	0	2	0	0	0	1	0	0	0	0	woman	34-41 years	as a couple (...);
517	27	0	8	1	3	0	Covid-area;no-Covid area;	never / rarely	yes	for me;for my family;for the others;	yes	no	yes	Hopital Paris Saint-Joseph	no	3	3	2	2	1	2	1	1	2	2	1	1	2	1	1	1	1	2	1	2	2	1	0	0	2	0	1	0	0	0	0	woman	26-33 years	single
518	22	0	4	0	4	0	home work;other;	never / rarely	yes	for me;for my family;in my job;	yes	no	yes	Hopital Paris Saint-Joseph	yes	2	1	1	1	1	1	1	1	1	2	1	2	1	1	2	2	1	0	1	1	1	1	0	0	1	0	0	1	1	1	0	woman	42-50 years	as a couple (...);
519	38	0	13	1	9	1	other;	never / rarely	no	NA	yes	yes	yes	Hopital Paris Saint-Joseph	yes	1	1	1	1	1	1	1	1	4	4	4	1	4	4	1	4	4	2	2	3	2	1	3	0	3	0	2	0	2	0	2	woman	26-33 years	as a couple (...);one or several children
520	26	0	13	1	8	1	Covid-area;no-Covid area;	never / rarely	yes	for me;for my family;for the others;	no	no	no	Hopital Paris Saint-Joseph	no	1	1	1	1	1	1	1	1	1	3	1	1	2	2	4	2	2	2	3	3	1	1	1	2	1	2	2	2	0	1	0	man	50-60 years	singleone or several children
521	38	0	13	1	5	0	no-Covid area;other;	never / rarely	yes	for me;for my family;for the others;in my job;	yes	yes	yes	Hopital Paris Saint-Joseph	no	2	1	3	3	1	3	3	1	1	2	1	2	3	4	2	3	3	2	3	2	1	2	3	0	0	2	1	2	0	0	0	woman	50-60 years	single
522	32	0	12	1	7	0	no-Covid area;	never / rarely	yes	for me;for my family;in my job;	yes	yes	yes	Hopital Paris Saint-Joseph	no	2	2	2	2	2	1	2	1	2	2	2	2	2	2	2	2	2	2	2	2	2	1	2	1	1	1	1	2	0	1	1	woman	50-60 years	one or several children
523	24	0	10	1	6	0	other;	regularly / frequently	yes	for me;for my family;in my job;	yes	yes	yes	Hopital Paris Saint-Joseph	yes	2	1	1	1	1	1	2	1	1	2	2	1	2	2	1	1	2	2	1	2	1	1	2	1	1	1	2	0	1	1	0	woman	50-60 years	as a couple (...);one or several children
524	30	0	8	1	1	0	other;	never / rarely	yes	for me;for my family;for the others;	no	no	yes	Hopital Paris Saint-Joseph	yes	3	1	1	1	2	2	2	1	1	1	2	1	3	2	2	3	2	2	0	2	2	0	1	1	0	0	0	0	1	0	0	woman	34-41 years	single
525	29	0	7	0	0	0	Covid-area;no-Covid area;	regularly / frequently	yes	for me;in my job;	no	yes	no	Hopital Paris Saint-Joseph	yes	1	1	1	2	2	5	1	4	1	1	1	2	2	1	1	1	2	1	1	2	1	0	2	0	0	0	0	0	0	0	0	woman	18-25 years	as a couple (...);
526	17	0	4	0	5	0	no-Covid area;	never / rarely	yes	for me;for my family;	yes	yes	no	Hopital Paris Saint-Joseph	yes	1	1	1	1	1	1	1	1	1	1	1	1	1	1	1	1	1	1	1	0	1	0	1	0	1	1	1	1	0	1	0	woman	42-50 years	as a couple (...);
527	25	0	9	1	12	1	other;	never / rarely	no	NA	yes	no	yes	Hopital Paris Saint-Joseph	yes	2	2	1	1	1	1	1	1	1	2	2	2	2	1	2	2	1	1	1	2	2	1	2	0	2	1	1	1	2	2	3	woman	26-33 years	single
528	17	0	1	0	0	0	Covid-area;	regularly / frequently	no	NA	yes	no	no	Hopital Paris Saint-Joseph	yes	1	1	1	1	1	1	1	1	1	1	1	1	1	1	1	1	1	0	0	0	1	0	0	0	0	0	0	0	0	0	0	woman	18-25 years	as a couple (...);no child
529	22	0	10	1	8	1	no-Covid area;	regularly / frequently	yes	for me;for my family;	yes	no	yes	Hopital Paris Saint-Joseph	yes	2	1	1	2	2	1	1	1	1	1	1	2	1	2	1	1	1	1	2	3	1	1	2	0	2	1	0	1	2	1	1	woman	34-41 years	as a couple (...);one or several children
530	17	0	4	0	5	0	Covid-area;	regularly / frequently	no	NA	no	yes	yes	Hopital Paris Saint-Joseph	yes	1	1	1	1	1	1	1	1	1	1	1	1	1	1	1	1	1	1	0	0	1	0	2	0	0	0	0	1	1	0	3	man	26-33 years	singleas a couple (...);
531	21	0	2	0	3	0	Covid-area;no-Covid area;other;	regularly / frequently	yes	for my family;in my job;	yes	no	no	Hopital Paris Saint-Joseph	yes	2	1	1	1	1	1	1	1	2	2	1	1	1	1	2	1	1	0	0	1	1	0	0	0	1	0	0	1	0	0	1	woman	18-25 years	single
532	35	0	8	1	1	0	no-Covid area;	never / rarely	yes	for me;for my family;	yes	yes	yes	Hopital Paris Saint-Joseph	yes	2	3	1	2	2	2	2	2	3	2	1	1	4	2	2	2	2	2	0	2	1	1	1	1	0	1	0	0	0	0	0	woman	42-50 years	as a couple (...);one or several children
533	52	1	8	1	7	0	other;	never / rarely	yes	for me;for my family;in my job;	yes	no	yes	Hopital Paris Saint-Joseph	yes	4	4	4	4	2	3	3	2	1	2	3	2	4	3	3	4	4	1	2	1	1	1	1	1	1	1	1	2	1	1	0	woman	34-41 years	as a couple (...);
534	22	0	2	0	8	1	Covid-area;	regularly / frequently	yes	for my family;	no	no	no	Hopital Paris Saint-Joseph	no	1	1	1	1	1	1	1	1	4	2	1	2	1	1	1	1	1	1	0	0	1	0	0	0	3	2	1	2	0	0	0	woman	18-25 years	as a couple (...);
535	69	1	17	1	15	1	no-Covid area;	never / rarely	yes	for me;for my family;for the others;	yes	yes	yes	Hopital Paris Saint-Joseph	no	4	3	4	3	4	4	4	2	4	5	5	5	4	4	5	5	4	3	2	3	2	2	3	2	2	1	2	3	3	2	2	woman	26-33 years	as a couple (...);one or several children
536	22	0	7	0	3	0	no-Covid area;	never / rarely	yes	for me;for my family;in my job;	yes	no	yes	Hopital Paris Saint-Joseph	yes	2	1	1	2	1	1	1	2	1	1	1	1	1	1	2	1	2	1	0	1	1	1	3	0	0	0	1	2	0	0	0	woman	>60 years	one or several children
537	32	0	5	0	4	0	other;	regularly / frequently	yes	in my job;	no	yes	no	Hopital Paris Saint-Joseph	yes	3	1	2	1	1	4	2	3	1	2	2	1	1	2	4	1	1	1	0	0	2	0	2	0	0	0	0	2	2	0	0	man	50-60 years	as a couple (...);
538	56	1	15	1	13	1	no-Covid area;	never / rarely	yes	for me;for my family;	yes	yes	yes	Hopital Paris Saint-Joseph	no	3	1	1	3	3	2	4	4	4	4	2	4	5	4	4	4	4	3	1	2	2	2	3	2	1	2	1	3	3	2	1	woman	50-60 years	as a couple (...);no child
539	32	0	10	1	6	0	other;	never / rarely	yes	for me;for my family;for the others;	yes	no	yes	Hopital Paris Saint-Joseph	yes	2	1	1	2	1	1	1	1	3	3	1	3	2	2	3	2	3	2	1	2	2	1	2	0	1	1	1	2	0	0	1	man	34-41 years	as a couple (...);one or several children
540	25	0	6	0	3	0	Covid-area;	regularly / frequently	yes	for my family;for the others;	yes	no	no	both	yes	2	1	2	1	1	1	1	1	1	1	1	1	1	3	2	3	2	2	0	1	2	0	1	0	0	0	1	2	0	0	0	man	50-60 years	as a couple (...);one or several children
541	17	0	0	0	0	0	Covid-area;	regularly / frequently	no	NA	no	no	no	Hopital Marie Lannelongue	yes	1	1	1	1	1	1	1	1	1	1	1	1	1	1	1	1	1	0	0	0	0	0	0	0	0	0	0	0	0	0	0	man	34-41 years	as a couple (...);one or several children
542	53	1	12	1	13	1	no-Covid area;	never / rarely	yes	for me;for my family;for the others;in my job;	yes	yes	yes	Hopital Paris Saint-Joseph	yes	3	1	3	3	2	2	1	2	4	4	5	5	4	4	3	5	2	3	2	3	0	0	3	1	1	2	1	3	3	1	2	woman	26-33 years	as a couple (...);
543	45	1	12	1	11	1	Covid-area;no-Covid area;	regularly / frequently	yes	for my family;	yes	yes	no	Hopital Paris Saint-Joseph	no	2	1	1	1	1	5	1	4	3	1	4	2	4	4	4	3	4	3	1	2	2	1	2	1	3	2	1	2	0	1	2	woman	42-50 years	as a couple (...);one or several children
544	19	0	4	0	0	0	Covid-area;	regularly / frequently	yes	for me;	yes	yes	yes	Hopital Paris Saint-Joseph	yes	2	2	1	1	1	1	1	1	1	1	1	1	1	1	1	1	1	1	0	0	1	1	0	1	0	0	0	0	0	0	0	woman	42-50 years	single
545	28	0	11	1	8	1	Covid-area;	regularly / frequently	yes	for my family;	yes	no	yes	Hopital Paris Saint-Joseph	no	1	1	1	1	1	1	1	1	3	2	1	1	3	3	2	2	3	2	0	3	3	0	3	0	1	1	1	0	2	1	2	woman	34-41 years	as a couple (...);one or several children
546	22	0	10	1	8	1	no-Covid area;	never / rarely	no	NA	yes	yes	no	Hopital Paris Saint-Joseph	yes	1	1	1	1	1	1	1	1	2	2	1	2	1	2	1	2	1	1	0	1	3	1	3	1	2	1	1	1	1	1	1	woman	42-50 years	as a couple (...);one or several children
547	28	0	3	0	1	0	Covid-area;	regularly / frequently	yes	for me;for my family;for the others;in my job;	yes	yes	yes	Hopital Paris Saint-Joseph	yes	1	1	1	2	2	1	1	1	1	2	3	1	3	2	3	2	1	1	0	2	0	0	0	0	0	0	0	1	0	0	0	woman	34-41 years	single
548	33	0	17	1	3	0	Covid-area;	regularly / frequently	yes	for my family;for the others;in my job;	yes	yes	yes	Hopital Paris Saint-Joseph	no	2	1	3	2	2	1	1	4	1	1	1	2	5	2	2	1	2	2	3	3	3	1	3	2	0	0	2	1	0	0	0	woman	18-25 years	single
549	17	0	3	0	0	0	home work;	never / rarely	no	NA	no	no	yes	Hopital Paris Saint-Joseph	yes	1	1	1	1	1	1	1	1	1	1	1	1	1	1	1	1	1	0	0	0	3	0	0	0	0	0	0	0	0	0	0	woman	18-25 years	single
550	21	0	4	0	10	1	Covid-area;	regularly / frequently	no	NA	no	yes	no	Hopital Paris Saint-Joseph	yes	1	1	1	1	1	1	1	1	2	2	2	1	1	1	2	1	1	1	0	1	2	0	0	0	1	2	2	1	1	1	2	man	42-50 years	as a couple (...);
551	46	1	16	1	6	0	Covid-area;	regularly / frequently	yes	for me;for my family;for the others;in my job;	yes	yes	yes	Hopital Paris Saint-Joseph	yes	3	2	2	4	5	4	4	2	2	2	1	2	2	3	3	3	2	2	3	3	2	2	2	2	1	1	1	1	0	1	1	woman	34-41 years	as a couple (...);one or several children
552	21	0	4	0	1	0	Covid-area;no-Covid area;	regularly / frequently	no	NA	yes	yes	no	Hopital Paris Saint-Joseph	yes	2	1	1	1	1	1	1	1	2	1	2	1	1	1	2	1	1	0	0	1	1	0	2	0	0	0	0	1	0	0	0	woman	34-41 years	as a couple (...);no child
553	17	0	7	0	1	0	home work;other;	never / rarely	no	NA	yes	no	yes	Hopital Paris Saint-Joseph	yes	1	1	1	1	1	1	1	1	1	1	1	1	1	1	1	1	1	1	1	1	2	1	1	0	0	0	0	1	0	0	0	woman	42-50 years	one or several children
554	59	1	18	1	11	1	Covid-area;no-Covid area;home work;	regularly / frequently	yes	for me;for my family;for the others;in my job;	yes	no	yes	Hopital Paris Saint-Joseph	no	3	1	3	3	3	4	2	5	4	4	3	5	5	4	4	3	3	3	3	3	2	2	3	2	2	2	2	2	0	2	1	woman	26-33 years	as a couple (...);no child
555	50	1	15	1	8	1	Covid-area;no-Covid area;	regularly / frequently	yes	for my family;for the others;in my job;	yes	yes	yes	Hopital Paris Saint-Joseph	no	3	3	3	3	4	2	2	1	4	1	1	2	5	3	4	4	5	1	3	2	2	3	2	2	1	1	1	2	2	1	0	woman	26-33 years	as a couple (...);
556	20	0	3	0	2	0	Covid-area;	never / rarely	no	NA	yes	no	no	Hopital Paris Saint-Joseph	yes	1	1	1	1	1	1	1	3	1	2	1	1	1	1	1	1	1	0	0	0	1	1	1	0	0	0	1	1	0	0	0	woman	34-41 years	single
557	42	0	7	0	7	0	Covid-area;home work;	never / rarely	yes	for me;for my family;for the others;in my job;	yes	no	yes	Hopital Paris Saint-Joseph	yes	2	1	1	4	2	4	3	1	3	5	4	5	1	1	3	1	1	0	1	2	2	0	1	1	1	1	0	1	2	1	1	woman	26-33 years	as a couple (...);
558	22	0	3	0	2	0	no-Covid area;	never / rarely	yes	for me;for my family;for the others;in my job;	yes	yes	no	Hopital Paris Saint-Joseph	yes	1	1	1	1	1	3	1	1	1	2	1	1	1	2	1	2	1	1	0	1	0	1	0	0	0	0	0	2	0	0	0	woman	34-41 years	as a couple (...);no child
559	63	1	13	1	9	1	no-Covid area;	never / rarely	yes	for me;for my family;for the others;in my job;	yes	no	yes	Hopital Paris Saint-Joseph	no	4	3	3	4	4	3	3	3	4	4	3	3	5	5	4	4	4	3	2	3	1	2	1	1	1	1	1	1	2	1	2	woman	50-60 years	single
560	33	0	11	1	7	0	no-Covid area;	never / rarely	yes	for the others;in my job;	yes	no	no	Hopital Paris Saint-Joseph	no	1	1	2	2	2	1	1	1	2	3	3	3	2	2	3	3	1	2	2	1	1	1	3	1	1	0	1	2	1	1	1	woman	26-33 years	singleone or several children
561	19	0	2	0	1	0	no-Covid area;home work;	never / rarely	no	NA	yes	yes	no	Hopital Paris Saint-Joseph	yes	1	1	1	1	1	1	1	1	2	2	1	1	1	1	1	1	1	0	0	0	1	1	0	0	0	0	1	0	0	0	0	woman	42-50 years	as a couple (...);one or several children
562	49	1	9	1	12	1	Covid-area;	never / rarely	yes	for me;for my family;for the others;	yes	yes	yes	Hopital Paris Saint-Joseph	yes	2	1	2	2	2	3	3	3	5	5	4	5	4	2	3	2	1	2	2	1	2	1	1	0	3	2	2	1	1	2	1	man	34-41 years	as a couple (...);
563	28	0	5	0	10	1	Covid-area;	regularly / frequently	yes	for my family;for the others;	yes	yes	no	Hopital Paris Saint-Joseph	yes	1	1	1	1	1	1	1	1	3	3	2	2	2	1	4	2	1	2	0	1	1	1	0	0	1	1	2	3	2	1	0	woman	26-33 years	single
564	17	0	2	0	0	0	Covid-area;	regularly / frequently	no	NA	yes	no	no	Hopital Paris Saint-Joseph	yes	1	1	1	1	1	1	1	1	1	1	1	1	1	1	1	1	1	1	0	0	1	0	0	0	0	0	0	0	0	0	0	man	50-60 years	as a couple (...);one or several children
565	24	0	9	1	1	0	other;	never / rarely	no	NA	yes	yes	no	Hopital Paris Saint-Joseph	no	3	1	1	1	1	1	1	1	2	2	1	1	1	3	1	2	1	2	0	3	2	1	1	0	0	0	1	0	0	0	0	woman	42-50 years	as a couple (...);one or several children
566	24	0	7	0	5	0	other;	never / rarely	no	NA	no	no	no	Hopital Paris Saint-Joseph	no	1	1	1	1	3	1	1	1	2	2	1	2	1	2	1	1	2	3	0	1	1	1	0	1	0	0	1	1	0	1	2	woman	18-25 years	singleno child
567	17	0	3	0	2	0	no-Covid area;	regularly / frequently	yes	for my family;for the others;	yes	no	no	Hopital Paris Saint-Joseph	yes	1	1	1	1	1	1	1	1	1	1	1	1	1	1	1	1	1	0	0	1	1	1	0	0	0	0	0	0	2	0	0	woman	26-33 years	single
568	26	0	7	0	8	1	no-Covid area;	never / rarely	yes	for my family;	yes	yes	yes	Hopital Paris Saint-Joseph	yes	2	2	1	2	1	1	1	1	2	2	1	2	2	1	2	1	2	1	1	1	1	1	2	0	1	1	1	1	2	1	1	woman	50-60 years	as a couple (...);
569	21	0	4	0	2	0	no-Covid area;	never / rarely	yes	for my family;for the others;in my job;	no	no	yes	Hopital Paris Saint-Joseph	yes	2	1	1	1	1	1	1	1	2	2	1	1	1	2	1	1	1	1	0	1	1	0	0	1	1	0	0	0	1	0	0	woman	34-41 years	as a couple (...);one or several children
570	46	1	15	1	8	1	no-Covid area;	never / rarely	yes	for me;for my family;in my job;	no	no	no	Hopital Paris Saint-Joseph	no	2	1	2	2	3	3	3	2	4	3	2	3	2	4	3	4	3	2	2	3	2	2	2	2	1	1	2	0	1	1	2	man	26-33 years	single
571	26	0	8	1	4	0	other;	never / rarely	yes	for my family;	yes	yes	no	Hopital Paris Saint-Joseph	yes	3	1	1	2	1	1	2	1	2	1	1	2	1	2	2	1	2	1	0	1	2	1	2	1	1	1	1	1	0	0	0	woman	42-50 years	one or several children
572	20	0	8	1	2	0	Covid-area;	regularly / frequently	no	NA	no	yes	yes	Hopital Paris Saint-Joseph	yes	1	1	1	1	1	1	2	1	1	1	1	1	1	1	1	2	2	2	0	2	2	1	0	1	0	0	0	1	1	0	0	woman	34-41 years	as a couple (...);one or several children
573	21	0	12	1	12	1	home work;	never / rarely	yes	for me;for my family;in my job;	yes	yes	yes	Hopital Paris Saint-Joseph	no	1	2	1	2	1	1	1	1	1	1	1	1	1	1	2	2	1	1	2	2	2	3	1	1	2	2	1	1	2	1	3	woman	34-41 years	singleone or several children
574	53	1	4	0	5	0	no-Covid area;	never / rarely	no	NA	yes	yes	yes	Hopital Paris Saint-Joseph	no	4	4	4	3	1	3	1	1	3	4	4	4	3	4	4	3	3	1	2	1	0	0	0	0	1	1	1	0	1	1	0	woman	26-33 years	single
575	31	0	5	0	3	0	home work;	never / rarely	yes	for me;for my family;for the others;	yes	no	no	Hopital Paris Saint-Joseph	yes	2	1	1	2	2	1	2	3	2	2	1	2	2	2	2	2	2	1	0	0	1	1	1	1	1	0	1	1	0	0	0	woman	34-41 years	as a couple (...);one or several children
576	43	0	17	1	16	1	other;	never / rarely	yes	in my job;	no	yes	no	Hopital Paris Saint-Joseph	no	1	1	1	1	1	1	1	1	4	4	4	3	5	4	4	4	3	2	2	3	3	2	3	2	3	2	2	3	2	2	2	woman	34-41 years	as a couple (...);
577	38	0	8	1	8	1	no-Covid area;home work;	never / rarely	yes	for me;for my family;for the others;	yes	yes	yes	Hopital Paris Saint-Joseph	no	3	1	3	1	3	3	3	2	3	3	1	1	3	1	3	1	3	2	0	2	2	2	0	0	1	1	2	2	0	2	0	man	>60 years	single; one or several children
578	34	0	7	0	2	0	Covid-area;	regularly / frequently	yes	for me;for my family;for the others;in my job;	yes	yes	yes	Hopital Paris Saint-Joseph	yes	5	4	1	5	4	2	2	1	1	2	1	1	1	1	1	1	1	0	2	3	1	0	0	1	0	0	0	0	0	1	1	woman	18-25 years	as a couple (...);no child
579	17	0	10	1	7	0	no-Covid area;	never / rarely	no	NA	yes	no	no	Hopital Paris Saint-Joseph	yes	1	1	1	1	1	1	1	1	1	1	1	1	1	1	1	1	1	3	1	1	2	1	2	0	1	0	1	1	1	2	1	woman	26-33 years	as a couple (...);one or several children
580	37	0	9	1	4	0	Covid-area;no-Covid area;	never / rarely	yes	for me;for my family;for the others;in my job;	yes	yes	no	Hopital Paris Saint-Joseph	yes	3	2	2	1	3	2	2	2	2	4	2	2	2	1	2	3	2	1	1	2	1	1	2	1	2	0	1	1	0	0	0	man	18-25 years	singleno child
581	19	0	5	0	1	0	no-Covid area;	never / rarely	no	NA	no	yes	no	Hopital Paris Saint-Joseph	yes	1	1	1	1	1	1	2	1	2	1	1	1	1	1	1	1	1	1	0	1	2	0	1	0	0	0	1	0	0	0	0	woman	50-60 years	as a couple (...);one or several children
582	29	0	9	1	11	1	home work;	never / rarely	no	NA	yes	yes	yes	Hopital Paris Saint-Joseph	no	2	1	1	2	2	1	2	2	3	2	1	2	1	2	2	2	1	1	2	1	2	1	1	1	2	2	1	2	2	1	1	woman	50-60 years	as a couple (...);one or several children
583	26	0	3	0	8	1	home work;	never / rarely	no	NA	no	yes	no	Hopital Paris Saint-Joseph	no	1	1	1	1	1	1	1	1	1	4	1	1	1	3	3	1	3	1	0	1	1	0	0	0	2	1	1	1	2	0	1	woman	34-41 years	as a couple (...);one or several children
584	22	0	9	1	4	0	Covid-area;	regularly / frequently	yes	for me;for my family;for the others;in my job;	yes	yes	yes	Hopital Paris Saint-Joseph	yes	3	2	1	2	1	1	1	1	1	1	1	1	1	2	1	1	1	1	2	2	1	1	1	1	0	0	1	1	0	1	1	woman	34-41 years	singleno child
585	18	0	4	0	1	0	Covid-area;no-Covid area;	regularly / frequently	yes	for my family;	yes	no	no	Hopital Paris Saint-Joseph	yes	1	1	1	1	1	1	1	1	1	1	1	1	1	1	1	2	1	1	0	1	1	0	1	0	0	0	1	0	0	0	0	man	42-50 years	as a couple (...);no child
586	17	0	7	0	1	0	other;	never / rarely	no	NA	yes	no	yes	Hopital Paris Saint-Joseph	yes	1	1	1	1	1	1	1	1	1	1	1	1	1	1	1	1	1	1	0	1	2	1	2	0	0	0	0	1	0	0	0	woman	50-60 years	as a couple (...);
587	43	0	9	1	6	0	Covid-area;no-Covid area;	regularly / frequently	yes	for my family;in my job;	yes	yes	no	Hopital Paris Saint-Joseph	no	2	2	3	2	1	1	1	1	3	4	1	3	4	4	4	4	3	2	1	2	1	1	2	0	0	0	1	2	2	0	1	woman	34-41 years	as a couple (...);one or several children
588	20	0	5	0	0	0	other;	never / rarely	no	NA	no	no	no	Hopital Paris Saint-Joseph	yes	1	1	1	1	2	1	1	1	2	2	1	1	1	1	1	1	1	1	0	0	2	0	2	0	0	0	0	0	0	0	0	woman	42-50 years	single
589	52	1	13	1	12	1	home work;	never / rarely	yes	in my job;	yes	yes	yes	Hopital Paris Saint-Joseph	yes	3	2	2	3	3	3	3	3	4	4	3	3	4	2	4	3	3	1	2	2	3	1	3	1	1	1	1	2	2	2	3	woman	42-50 years	as a couple (...);
590	36	0	9	1	1	0	Covid-area;	never / rarely	yes	for me;for my family;for the others;in my job;	yes	yes	yes	Hopital Paris Saint-Joseph	yes	2	2	2	4	4	3	2	2	1	2	1	2	2	2	1	2	2	1	2	3	1	1	0	1	0	0	0	1	0	0	0	woman	50-60 years	as a couple (...);one or several children
591	17	0	0	0	0	0	Covid-area;	regularly / frequently	yes	in my job;	no	no	no	Hopital Paris Saint-Joseph	yes	1	1	1	1	1	1	1	1	1	1	1	1	1	1	1	1	1	0	0	0	0	0	0	0	0	0	0	0	0	0	0	man	26-33 years	as a couple (...);
592	18	0	3	0	0	0	Covid-area;	regularly / frequently	no	NA	no	no	no	Hopital Paris Saint-Joseph	yes	1	1	1	1	1	1	1	1	1	1	1	1	1	1	2	1	1	1	0	0	1	0	1	0	0	0	0	0	0	0	0	man	26-33 years	as a couple (...);
593	32	0	8	1	8	1	Covid-area;	regularly / frequently	no	NA	no	yes	no	Hopital Paris Saint-Joseph	no	2	2	2	2	1	3	3	2	1	1	1	1	2	1	2	3	3	2	0	2	1	1	2	0	1	1	1	1	2	2	0	woman	26-33 years	as a couple (...);
594	40	0	11	1	5	0	Covid-area;other;	never / rarely	yes	for my family;	yes	yes	yes	Hopital Paris Saint-Joseph	yes	2	1	1	2	1	4	3	1	4	3	1	2	1	5	3	4	2	3	1	2	1	0	2	2	1	0	1	1	1	0	1	man	34-41 years	as a couple (...);
595	17	0	4	0	0	0	Covid-area;	never / rarely	no	NA	yes	yes	no	Hopital Paris Saint-Joseph	yes	1	1	1	1	1	1	1	1	1	1	1	1	1	1	1	1	1	0	0	1	1	0	2	0	0	0	0	0	0	0	0	woman	26-33 years	single
596	23	0	8	1	2	0	no-Covid area;	never / rarely	yes	for me;for my family;in my job;	yes	yes	yes	Hopital Paris Saint-Joseph	yes	2	1	1	1	1	1	2	1	1	1	1	2	2	2	2	1	1	1	2	2	1	1	1	0	0	0	1	1	0	0	0	woman	42-50 years	as a couple (...);one or several children
597	20	0	3	0	2	0	Covid-area;	regularly / frequently	no	NA	yes	yes	no	Hopital Paris Saint-Joseph	no	1	1	1	2	1	1	1	1	2	2	1	1	1	1	1	1	1	1	0	1	1	0	0	0	0	0	1	1	0	0	0	woman	26-33 years	single
598	30	0	11	1	11	1	no-Covid area;	never / rarely	no	NA	yes	yes	no	Hopital Paris Saint-Joseph	no	3	1	1	2	1	2	1	1	2	2	2	2	2	2	2	2	2	2	1	2	2	1	2	1	1	2	2	2	1	2	1	woman	34-41 years	as a couple (...);
599	35	0	8	1	9	1	Covid-area;no-Covid area;	never / rarely	yes	for me;for my family;for the others;	yes	no	yes	Hopital Paris Saint-Joseph	no	3	3	3	3	1	2	1	1	2	2	1	1	4	2	2	2	2	2	1	2	2	1	0	0	2	2	1	2	0	2	0	woman	26-33 years	singleno child
600	17	0	7	0	1	0	Covid-area;	regularly / frequently	no	NA	no	yes	no	Hopital Paris Saint-Joseph	yes	1	1	1	1	1	1	1	1	1	1	1	1	1	1	1	1	1	1	1	1	1	1	2	0	0	0	1	0	0	0	0	woman	34-41 years	single
601	58	1	12	1	9	1	no-Covid area;	never / rarely	yes	for my family;	yes	yes	yes	Hopital Paris Saint-Joseph	no	5	1	5	5	1	1	1	1	5	5	1	5	5	5	4	5	3	1	2	3	1	3	0	2	1	1	1	2	2	2	0	woman	26-33 years	as a couple (...);one or several children
602	21	0	14	1	5	0	home work;	never / rarely	yes	for my family;in my job;	yes	yes	no	Hopital Paris Saint-Joseph	no	1	1	1	1	1	1	1	1	1	4	1	1	1	1	1	1	2	3	2	2	2	2	2	1	3	0	0	1	0	0	1	woman	50-60 years	as a couple (...);one or several children
603	29	0	8	1	7	0	no-Covid area;	never / rarely	yes	for my family;for the others;	yes	yes	no	Hopital Paris Saint-Joseph	yes	2	1	2	1	2	1	1	1	2	2	1	2	2	3	2	2	2	1	1	1	2	1	1	1	1	0	1	1	2	1	1	woman	50-60 years	as a couple (...);one or several children
604	52	1	14	1	9	1	other;	never / rarely	no	NA	yes	yes	yes	Hopital Paris Saint-Joseph	no	3	2	2	2	4	2	4	3	5	2	2	5	4	2	5	2	3	3	2	2	2	2	2	1	1	2	0	2	1	2	1	woman	34-41 years	as a couple (...);
605	59	1	16	1	15	1	other;	never / rarely	yes	for my family;for the others;	yes	yes	no	Hopital Paris Saint-Joseph	no	4	1	4	4	3	2	2	4	2	4	3	4	3	5	5	5	4	2	1	3	2	3	3	2	2	2	2	2	2	2	3	woman	26-33 years	as a couple (...);one or several children
606	21	0	3	0	1	0	no-Covid area;	never / rarely	no	NA	no	no	no	Hopital Paris Saint-Joseph	yes	1	1	1	1	1	1	1	1	1	3	1	1	1	2	1	1	2	1	0	0	1	0	1	0	0	0	0	1	0	0	0	man	42-50 years	singleno child
607	20	0	9	1	0	0	no-Covid area;	never / rarely	yes	for my family;for the others;	yes	yes	yes	Hopital Paris Saint-Joseph	yes	2	1	1	2	1	1	1	1	1	1	1	1	1	1	1	2	1	1	1	2	2	1	2	0	0	0	0	0	0	0	0	woman	42-50 years	as a couple (...);one or several children
608	24	0	4	0	1	0	Covid-area;	regularly / frequently	yes	for my family;for the others;	yes	yes	yes	Hopital Paris Saint-Joseph	no	3	1	2	2	1	1	1	1	2	1	1	1	1	2	1	1	2	1	0	1	1	0	1	0	0	0	0	1	0	0	0	man	26-33 years	single
609	19	0	1	0	1	0	no-Covid area;	never / rarely	yes	in my job;	no	no	no	Hopital Paris Saint-Joseph	yes	2	1	1	1	1	1	1	1	1	1	1	1	2	1	1	1	1	1	0	0	0	0	0	0	0	0	1	0	0	0	0	woman	26-33 years	as a couple (...);
610	30	0	3	0	9	1	no-Covid area;	never / rarely	no	NA	yes	no	yes	Hopital Paris Saint-Joseph	yes	3	1	1	1	1	3	2	1	2	3	3	3	1	1	1	2	1	1	0	0	1	1	0	0	1	2	2	1	2	1	0	woman	18-25 years	single
611	42	0	10	1	4	0	home work;	never / rarely	no	NA	yes	yes	yes	both	yes	2	1	3	3	4	4	3	1	3	1	1	2	3	3	4	2	2	2	1	1	2	1	2	1	1	1	0	1	1	0	0	woman	50-60 years	one or several children
612	22	0	7	0	2	0	other;	regularly / frequently	yes	in my job;	yes	yes	no	Hopital Paris Saint-Joseph	yes	2	1	1	1	1	1	1	1	1	1	1	1	1	2	2	1	3	2	0	1	1	1	2	0	0	1	1	0	0	0	0	woman	26-33 years	as a couple (...);
613	24	0	3	0	3	0	Covid-area;no-Covid area;home work;	regularly / frequently	no	NA	yes	no	no	Hopital Paris Saint-Joseph	yes	3	1	1	1	1	3	1	2	2	1	2	1	1	1	1	1	1	0	0	1	1	0	1	0	1	0	1	0	1	0	0	woman	18-25 years	single
614	18	0	2	0	4	0	other;	never / rarely	no	NA	yes	yes	no	Hopital Paris Saint-Joseph	yes	1	1	1	1	1	1	1	1	1	2	1	1	1	1	1	1	1	1	0	0	1	0	0	0	1	0	0	1	1	1	0	man	>60 years	as a couple (...);one or several children
615	17	0	3	0	1	0	other;	never / rarely	no	NA	yes	yes	no	Hopital Paris Saint-Joseph	yes	1	1	1	1	1	1	1	1	1	1	1	1	1	1	1	1	1	1	0	1	1	0	0	0	0	1	0	0	0	0	0	man	42-50 years	as a couple (...);one or several children
616	24	0	5	0	5	0	no-Covid area;	never / rarely	yes	for me;for my family;in my job;	yes	no	yes	Hopital Paris Saint-Joseph	no	2	1	1	1	1	2	1	1	1	2	1	2	1	2	1	2	2	2	0	1	1	0	1	0	1	1	0	2	1	0	0	woman	26-33 years	single
617	19	0	5	0	2	0	no-Covid area;	never / rarely	no	NA	yes	no	yes	Hopital Paris Saint-Joseph	yes	1	1	1	1	1	1	1	1	1	2	1	2	1	1	1	1	1	1	1	1	1	1	0	0	1	0	0	1	0	0	0	woman	34-41 years	singleone or several children
618	33	0	5	0	4	0	home work;	never / rarely	yes	for me;in my job;	yes	yes	no	Hopital Paris Saint-Joseph	yes	1	1	1	1	1	1	1	1	4	4	1	5	4	2	3	1	1	1	1	1	1	0	1	0	1	1	1	0	0	1	0	man	50-60 years	one or several children
619	75	1	19	1	4	0	home work;	never / rarely	yes	for me;for my family;in my job;	yes	yes	no	Hopital Paris Saint-Joseph	no	5	5	1	5	5	5	5	1	5	5	3	5	5	5	5	5	5	3	3	3	1	3	3	3	1	0	2	0	0	1	0	woman	34-41 years	as a couple (...);one or several children
620	34	0	10	1	7	0	no-Covid area;	regularly / frequently	yes	for me;for my family;in my job;	yes	yes	yes	Hopital Paris Saint-Joseph	no	3	1	1	3	1	1	1	1	1	4	1	1	2	4	4	3	2	2	1	2	1	2	1	1	1	0	1	1	3	1	0	woman	26-33 years	single
621	35	0	5	0	2	0	no-Covid area;	regularly / frequently	yes	for me;for my family;	yes	yes	yes	Hopital Paris Saint-Joseph	no	3	1	3	3	1	2	2	4	1	1	1	1	1	4	1	3	3	2	0	1	1	1	0	0	0	0	1	1	0	0	0	woman	26-33 years	as a couple (...);one or several children
622	74	1	18	1	11	1	no-Covid area;	never / rarely	yes	for me;for my family;in my job;	yes	yes	yes	Hopital Paris Saint-Joseph	no	4	4	4	4	5	4	4	5	4	5	4	4	5	4	5	5	4	3	3	3	2	2	2	3	1	1	2	3	2	1	1	woman	50-60 years	one or several children
623	20	0	4	0	1	0	no-Covid area;	never / rarely	no	NA	yes	yes	no	Hopital Paris Saint-Joseph	yes	1	1	2	1	1	1	1	1	1	1	1	1	2	1	2	1	1	1	1	1	1	0	0	0	0	1	0	0	0	0	0	woman	50-60 years	as a couple (...);one or several children
624	42	0	8	1	12	1	home work;other;	never / rarely	yes	for me;for my family;	yes	yes	yes	Hopital Paris Saint-Joseph	yes	3	1	2	2	1	3	4	1	5	4	2	3	2	2	1	5	1	1	2	2	1	1	0	1	3	2	1	2	1	3	0	woman	>60 years	single; one or several children
625	21	0	7	0	5	0	Covid-area;	regularly / frequently	no	NA	no	no	no	Hopital Paris Saint-Joseph	yes	2	1	1	1	1	1	1	1	1	1	1	1	1	2	3	1	1	1	0	1	1	1	2	1	0	1	1	1	1	0	1	woman	34-41 years	as a couple (...);one or several children
626	41	0	8	1	6	0	no-Covid area;	regularly / frequently	yes	for my family;	yes	yes	yes	Hopital Paris Saint-Joseph	yes	3	2	1	1	1	1	1	1	4	5	3	1	2	3	5	3	4	2	2	3	1	0	0	0	1	0	1	1	1	2	0	woman	18-25 years	as a couple (...);no child
627	19	0	4	0	2	0	no-Covid area;	regularly / frequently	no	NA	yes	no	no	Hopital Paris Saint-Joseph	yes	1	1	1	1	1	3	1	1	1	1	1	1	1	1	1	1	1	1	0	0	1	0	2	0	0	0	1	1	0	0	0	man	26-33 years	as a couple (...);no child
628	17	0	6	0	3	0	no-Covid area;	never / rarely	yes	for my family;for the others;	yes	yes	yes	Hopital Paris Saint-Joseph	yes	1	1	1	1	1	1	1	1	1	1	1	1	1	1	1	1	1	1	0	1	1	1	2	0	0	0	1	1	1	0	0	woman	34-41 years	as a couple (...);one or several children
629	62	1	12	1	11	1	home work;	never / rarely	yes	for me;for my family;in my job;	yes	no	yes	Hopital Paris Saint-Joseph	no	3	3	4	3	4	3	3	2	5	4	3	2	5	4	4	5	5	2	1	2	2	2	2	1	1	1	2	2	2	1	2	woman	26-33 years	as a couple (...);one or several children
630	29	0	6	0	6	0	no-Covid area;	never / rarely	yes	for me;for my family;	yes	no	yes	Hopital Paris Saint-Joseph	yes	2	1	1	2	3	1	1	1	3	3	1	1	3	1	1	2	2	1	1	0	1	1	1	1	1	1	1	0	1	2	0	woman	42-50 years	single
631	21	0	5	0	2	0	Covid-area;	regularly / frequently	yes	for my family;in my job;	yes	no	no	Hopital Paris Saint-Joseph	yes	1	1	1	1	1	1	1	1	1	1	1	1	2	2	2	1	2	1	0	1	1	0	2	0	0	0	1	1	0	0	0	man	>60 years	as a couple (...);one or several children
632	20	0	2	0	1	0	no-Covid area;	never / rarely	no	NA	no	no	no	Hopital Paris Saint-Joseph	yes	1	1	1	1	1	2	1	1	1	1	1	1	2	1	2	1	1	0	0	1	1	0	0	0	0	0	0	1	0	0	0	man	50-60 years	as a couple (...);one or several children
633	25	0	9	1	10	1	home work;	never / rarely	no	NA	yes	no	no	Hopital Paris Saint-Joseph	yes	2	2	1	2	1	1	1	1	2	1	1	2	3	2	1	1	1	2	1	1	2	1	1	1	1	2	2	0	2	1	2	woman	34-41 years	single
634	50	1	7	0	7	0	Covid-area;	regularly / frequently	yes	in my job;	no	yes	no	Hopital Paris Saint-Joseph	no	4	4	2	4	3	4	4	2	1	2	2	1	4	4	4	2	3	2	0	3	1	1	0	0	1	2	1	1	1	1	0	woman	34-41 years	single
635	26	0	16	1	10	1	Covid-area;	regularly / frequently	yes	for me;for my family;for the others;	yes	yes	no	Hopital Paris Saint-Joseph	no	2	1	1	1	1	3	2	4	1	1	1	3	1	1	1	1	1	3	2	2	3	2	3	1	1	1	0	1	1	3	3	woman	42-50 years	singleone or several children
636	28	0	7	0	0	0	Covid-area;	regularly / frequently	yes	for my family;for the others;	yes	no	no	Hopital Paris Saint-Joseph	yes	2	2	2	2	2	3	2	2	1	1	1	1	2	1	1	1	2	1	0	1	3	0	2	0	0	0	0	0	0	0	0	woman	50-60 years	as a couple (...);one or several children
637	27	0	6	0	4	0	no-Covid area;	regularly / frequently	yes	for me;for my family;in my job;	yes	yes	no	Hopital Paris Saint-Joseph	no	1	1	2	1	2	1	2	1	1	1	1	2	3	3	1	2	2	2	0	2	1	1	0	0	3	0	1	0	0	0	0	woman	50-60 years	as a couple (...);one or several children
638	22	0	11	1	1	0	home work;	never / rarely	yes	in my job;	no	no	yes	Hopital Paris Saint-Joseph	yes	1	1	2	2	2	1	1	1	1	1	2	1	1	2	1	1	1	2	1	3	1	1	2	1	0	0	0	1	0	0	0	woman	26-33 years	as a couple (...);
639	41	0	5	0	6	0	Covid-area;	regularly / frequently	yes	for me;for my family;for the others;	yes	yes	yes	Hopital Paris Saint-Joseph	no	3	1	3	3	2	2	2	3	2	3	2	3	3	3	2	2	2	1	1	1	1	1	0	0	1	1	1	1	1	1	0	man	50-60 years	as a couple (...);no child
640	19	0	1	0	11	1	no-Covid area;	regularly / frequently	no	NA	no	no	yes	Hopital Paris Saint-Joseph	yes	1	1	1	1	1	1	1	1	1	1	2	2	1	1	1	1	1	0	0	0	1	0	0	0	2	2	1	2	1	2	1	man	>60 years	as a couple (...);
641	17	0	1	0	1	0	other;	never / rarely	no	NA	no	no	no	Hopital Paris Saint-Joseph	yes	1	1	1	1	1	1	1	1	1	1	1	1	1	1	1	1	1	1	0	0	0	0	0	0	0	0	1	0	0	0	0	woman	50-60 years	as a couple (...);
642	33	0	13	1	5	0	no-Covid area;	never / rarely	yes	for me;for the others;	no	yes	no	both	no	2	1	1	2	2	1	1	1	3	1	1	1	3	3	4	1	5	2	0	2	2	3	2	2	0	0	1	2	1	1	0	woman	50-60 years	single
643	17	0	7	0	3	0	no-Covid area;home work;	never / rarely	no	NA	no	yes	no	Hopital Paris Saint-Joseph	yes	1	1	1	1	1	1	1	1	1	1	1	1	1	1	1	1	1	1	0	1	1	1	2	1	0	0	1	1	0	1	0	man	42-50 years	singleone or several children
644	68	1	19	1	12	1	Covid-area;	regularly / frequently	yes	for my family;for the others;in my job;	yes	yes	no	Hopital Paris Saint-Joseph	no	5	3	4	5	3	5	3	4	5	5	2	4	5	4	4	4	3	3	2	3	3	2	3	3	1	2	2	2	2	2	1	woman	18-25 years	single
645	43	0	13	1	6	0	no-Covid area;other;	never / rarely	yes	for me;for my family;in my job;	yes	yes	yes	Hopital Paris Saint-Joseph	no	2	1	2	2	2	3	3	2	2	3	2	3	3	3	4	3	3	2	2	2	2	1	2	2	1	0	1	2	1	0	1	woman	34-41 years	as a couple (...);
646	25	0	11	1	5	0	home work;	regularly / frequently	yes	for me;for my family;in my job;	yes	yes	yes	Hopital Paris Saint-Joseph	no	1	1	2	1	1	1	1	2	1	2	1	1	2	2	2	2	2	2	0	2	2	1	3	1	0	1	1	2	0	1	0	woman	34-41 years	as a couple (...);no child
647	27	0	9	1	2	0	home work;	regularly / frequently	yes	for me;for my family;for the others;in my job;	yes	yes	yes	Hopital Paris Saint-Joseph	no	2	1	1	2	1	2	1	1	2	2	1	2	1	2	2	2	2	1	1	2	2	1	2	0	0	0	1	1	0	0	0	woman	26-33 years	as a couple (...);one or several children
648	25	0	7	0	8	1	Covid-area;no-Covid area;	regularly / frequently	yes	for my family;for the others;in my job;	yes	no	yes	Hopital Paris Saint-Joseph	yes	2	1	1	1	1	1	2	1	3	3	1	1	2	2	1	1	1	1	0	1	3	0	2	0	2	1	1	1	1	1	1	woman	18-25 years	as a couple (...);
649	17	0	7	0	2	0	no-Covid area;	never / rarely	no	NA	no	yes	no	Hopital Paris Saint-Joseph	yes	1	1	1	1	1	1	1	1	1	1	1	1	1	1	1	1	1	1	0	1	1	1	2	1	0	0	0	1	1	0	0	woman	>60 years	single; one or several children
650	33	0	11	1	7	0	no-Covid area;home work;	never / rarely	yes	for me;for my family;	yes	no	no	Hopital Paris Saint-Joseph	no	2	1	1	1	1	1	1	1	3	4	3	1	1	3	5	2	2	3	2	3	1	1	0	1	1	1	1	3	0	1	0	man	26-33 years	single
651	18	0	2	0	1	0	no-Covid area;	never / rarely	no	NA	no	no	no	Hopital Paris Saint-Joseph	yes	2	1	1	1	1	1	1	1	1	1	1	1	1	1	1	1	1	1	0	0	1	0	0	0	0	0	0	0	1	0	0	woman	>60 years	as a couple (...);one or several children
652	41	0	12	1	16	1	other;	never / rarely	no	NA	no	yes	no	Hopital Paris Saint-Joseph	yes	1	1	1	1	1	1	1	1	4	3	4	1	5	5	1	5	5	3	2	1	2	2	2	0	3	3	1	2	3	2	2	woman	26-33 years	as a couple (...);one or several children
653	22	0	9	1	4	0	home work;	never / rarely	yes	for my family;for the others;in my job;	no	yes	no	Hopital Paris Saint-Joseph	no	2	1	1	2	1	1	1	1	2	1	1	1	1	1	2	1	2	2	0	2	2	1	1	1	1	0	1	1	1	0	0	woman	50-60 years	as a couple (...);
654	34	0	8	1	7	0	other;	never / rarely	yes	for me;for my family;in my job;	yes	yes	yes	Hopital Paris Saint-Joseph	no	2	1	2	2	3	1	1	1	1	3	1	1	5	3	3	2	2	2	0	2	2	2	0	0	1	1	1	1	1	1	1	woman	42-50 years	as a couple (...);one or several children
655	43	0	9	1	3	0	Covid-area;	regularly / frequently	yes	for me;for my family;in my job;	yes	no	yes	Hopital Paris Saint-Joseph	no	3	4	3	2	2	2	2	2	1	2	2	2	3	3	3	4	3	2	1	1	1	1	2	1	0	0	1	1	1	0	0	woman	18-25 years	as a couple (...);no child
656	23	0	4	0	1	0	Covid-area;	regularly / frequently	no	NA	yes	yes	yes	Hopital Paris Saint-Joseph	no	1	1	1	1	1	1	1	2	1	1	1	1	3	3	2	1	1	2	0	1	1	0	0	0	0	0	1	0	0	0	0	man	26-33 years	single
657	27	0	8	1	3	0	Covid-area;no-Covid area;	never / rarely	no	NA	yes	yes	no	Hopital Paris Saint-Joseph	yes	3	1	1	2	1	2	1	1	2	4	1	2	1	1	1	2	1	1	1	1	2	1	2	0	0	1	0	0	2	0	0	woman	42-50 years	singleone or several children
658	48	1	11	1	8	1	other;	never / rarely	yes	for me;for my family;in my job;	yes	no	yes	Hopital Marie Lannelongue	yes	2	3	3	3	4	3	4	3	2	2	2	3	4	2	2	4	2	1	2	1	1	2	2	2	1	2	1	1	1	1	1	man	34-41 years	single
659	18	0	5	0	1	0	Covid-area;no-Covid area;	regularly / frequently	no	NA	yes	yes	no	Hopital Marie Lannelongue	yes	1	1	1	1	1	1	1	1	1	1	1	1	1	2	1	1	1	1	0	0	0	1	3	0	0	0	1	0	0	0	0	man	26-33 years	one or several children
660	18	0	4	0	0	0	Covid-area;	regularly / frequently	yes	for me;for my family;	yes	no	no	Hopital Marie Lannelongue	no	1	1	1	1	1	1	1	1	1	1	1	1	2	1	1	1	1	0	0	1	1	0	2	0	0	0	0	0	0	0	0	woman	34-41 years	as a couple (...);one or several children
661	17	0	0	0	1	0	Covid-area;no-Covid area;	never / rarely	no	NA	no	no	no	Hopital Marie Lannelongue	yes	1	1	1	1	1	1	1	1	1	1	1	1	1	1	1	1	1	0	0	0	0	0	0	0	0	0	0	1	0	0	0	woman	50-60 years	one or several children
662	22	0	3	0	5	0	no-Covid area;home work;	never / rarely	no	NA	no	no	no	Hopital Marie Lannelongue	yes	1	1	1	1	1	1	1	1	2	2	1	1	2	1	2	2	1	1	0	1	1	0	0	0	3	0	0	1	1	0	0	man	50-60 years	singleone or several children
663	23	0	4	0	3	0	other;	never / rarely	no	NA	no	no	no	Hopital Marie Lannelongue	yes	1	1	1	1	1	1	1	1	1	2	1	1	2	2	2	2	2	1	0	0	1	0	2	0	1	0	0	0	1	1	0	woman	50-60 years	as a couple (...);no child
664	18	0	4	0	6	0	Covid-area;no-Covid area;	regularly / frequently	yes	for me;for my family;for the others;in my job;	yes	yes	yes	Hopital Marie Lannelongue	yes	1	1	1	2	1	1	1	1	1	1	1	1	1	1	1	1	1	1	0	1	0	1	1	0	0	0	1	1	1	1	2	woman	26-33 years	single
665	55	1	14	1	10	1	home work;	never / rarely	yes	for my family;for the others;in my job;	yes	yes	yes	Hopital Marie Lannelongue	no	2	3	2	2	2	4	3	3	3	4	1	5	4	5	4	4	4	3	1	3	2	2	2	1	1	2	2	1	1	2	1	woman	26-33 years	as a couple (...);one or several children
666	44	1	3	0	15	1	no-Covid area;	never / rarely	yes	for me;for my family;for the others;in my job;	no	yes	no	Hopital Marie Lannelongue	no	5	5	4	1	1	1	1	5	2	3	5	2	5	1	1	1	1	3	0	0	0	0	0	0	1	1	3	1	3	3	3	woman	26-33 years	singleno child
667	18	0	5	0	0	0	Covid-area;no-Covid area;	regularly / frequently	no	NA	yes	no	yes	Hopital Marie Lannelongue	yes	2	1	1	1	1	1	1	1	1	1	1	1	1	1	1	1	1	1	0	0	1	1	2	0	0	0	0	0	0	0	0	man	50-60 years	as a couple (...);one or several children
668	59	1	10	1	3	0	home work;	never / rarely	yes	for my family;in my job;	no	yes	no	Hopital Paris Saint-Joseph	no	4	3	4	5	5	1	1	1	5	4	1	2	5	5	5	4	4	2	1	1	2	1	2	1	1	0	0	0	1	0	1	woman	34-41 years	one or several children
669	17	0	7	0	0	0	Covid-area;no-Covid area;	regularly / frequently	yes	for my family;in my job;	yes	no	no	Hopital Paris Saint-Joseph	yes	1	1	1	1	1	1	1	1	1	1	1	1	1	1	1	1	1	1	0	1	2	0	3	0	0	0	0	0	0	0	0	woman	42-50 years	as a couple (...);one or several children
670	25	0	8	1	5	0	Covid-area;no-Covid area;	regularly / frequently	yes	for me;for my family;for the others;	yes	yes	yes	Hopital Marie Lannelongue	yes	2	1	2	2	1	2	1	1	1	1	1	3	2	1	1	2	1	1	1	2	2	1	0	1	1	1	0	2	0	1	0	woman	26-33 years	as a couple (...);
671	17	0	0	0	0	0	other;	never / rarely	no	NA	yes	yes	no	Hopital Paris Saint-Joseph	yes	1	1	1	1	1	1	1	1	1	1	1	1	1	1	1	1	1	0	0	0	0	0	0	0	0	0	0	0	0	0	0	woman	50-60 years	as a couple (...);one or several children
672	17	0	4	0	3	0	Covid-area;home work;	never / rarely	yes	for me;for my family;	yes	yes	yes	Hopital Marie Lannelongue	yes	1	1	1	1	1	1	1	1	1	1	1	1	1	1	1	1	1	0	0	1	1	1	0	1	0	0	3	0	0	0	0	woman	18-25 years	as a couple (...);
673	58	1	14	1	7	0	no-Covid area;	never / rarely	yes	for my family;	yes	no	yes	Hopital Paris Saint-Joseph	yes	4	1	2	3	4	3	4	3	5	5	1	4	3	4	4	4	4	1	2	2	2	3	3	1	1	0	1	1	2	0	2	woman	26-33 years	single
674	31	0	6	0	4	0	other;	never / rarely	yes	for me;for my family;for the others;in my job;	yes	yes	no	Hopital Marie Lannelongue	no	3	1	1	2	1	4	1	1	2	1	1	1	3	3	2	1	3	1	1	1	3	0	0	0	1	0	1	0	0	0	2	man	50-60 years	as a couple (...);
675	19	0	5	0	0	0	Covid-area;	regularly / frequently	no	NA	no	yes	no	Hopital Paris Saint-Joseph	yes	2	1	1	1	1	1	1	1	1	1	1	1	1	2	1	1	1	1	0	2	1	0	1	0	0	0	0	0	0	0	0	man	>60 years	as a couple (...);one or several children
676	73	1	19	1	15	1	other;	never / rarely	yes	for me;for my family;in my job;	yes	yes	yes	Hopital Paris Saint-Joseph	no	5	4	4	4	5	5	4	3	5	4	3	4	3	5	5	5	5	3	3	3	1	3	3	3	3	2	2	2	2	2	2	woman	34-41 years	as a couple (...);one or several children
677	22	0	3	0	2	0	Covid-area;no-Covid area;	never / rarely	no	NA	yes	yes	no	Hopital Paris Saint-Joseph	no	2	1	1	2	1	2	1	1	1	3	1	1	1	1	1	1	1	1	0	0	1	0	0	1	0	0	0	1	1	0	0	woman	26-33 years	as a couple (...);one or several children
678	27	0	11	1	5	0	home work;	never / rarely	yes	for me;for my family;in my job;	yes	no	yes	Hopital Marie Lannelongue	no	3	1	2	1	1	1	1	1	1	2	1	1	1	3	3	2	2	2	2	2	3	0	1	1	1	2	1	1	0	0	0	woman	50-60 years	as a couple (...);one or several children
679	54	1	15	1	13	1	Covid-area;no-Covid area;	regularly / frequently	yes	for me;for my family;in my job;	yes	yes	yes	Hopital Marie Lannelongue	no	5	2	2	4	2	2	2	1	4	4	3	5	4	4	3	3	4	2	3	3	2	2	1	2	2	3	2	1	1	2	2	man	50-60 years	as a couple (...);one or several children
680	17	0	2	0	1	0	no-Covid area;	never / rarely	no	NA	no	no	no	Hopital Paris Saint-Joseph	no	1	1	1	1	1	1	1	1	1	1	1	1	1	1	1	1	1	1	0	0	1	0	0	0	0	0	0	0	0	1	0	woman	34-41 years	as a couple (...);one or several children
681	26	0	14	1	10	1	no-Covid area;	never / rarely	no	NA	yes	yes	yes	Hopital Paris Saint-Joseph	no	2	1	1	1	1	1	1	1	3	3	2	1	2	1	2	1	2	1	1	2	3	2	3	2	2	1	2	1	2	2	0	man	42-50 years	as a couple (...);one or several children
682	29	0	11	1	4	0	Covid-area;	regularly / frequently	yes	in my job;	no	yes	yes	Hopital Marie Lannelongue	yes	2	1	2	1	1	2	1	3	1	3	1	1	3	2	2	1	2	2	1	2	2	2	1	1	1	0	1	1	0	1	0	woman	18-25 years	as a couple (...);no child
683	30	0	4	0	1	0	Covid-area;	regularly / frequently	yes	for my family;for the others;	yes	no	no	Hopital Paris Saint-Joseph	yes	1	1	1	3	1	1	1	2	1	2	1	2	4	2	3	2	2	1	0	2	1	0	0	0	0	0	0	1	0	0	0	woman	42-50 years	as a couple (...);one or several children
684	17	0	10	1	3	0	other;	regularly / frequently	yes	for me;for my family;	yes	no	yes	Hopital Marie Lannelongue	yes	1	1	1	1	1	1	1	1	1	1	1	1	1	1	1	1	1	2	1	2	2	2	1	0	0	0	1	0	2	0	0	woman	50-60 years	as a couple (...);one or several children
685	35	0	11	1	11	1	other;	never / rarely	yes	in my job;	yes	no	yes	Hopital Marie Lannelongue	no	2	1	1	1	2	2	2	2	3	4	1	3	3	1	3	3	1	2	1	2	2	1	2	1	1	2	2	2	2	1	1	man	50-60 years	as a couple (...);one or several children
686	19	0	4	0	1	0	no-Covid area;	never / rarely	no	NA	no	yes	no	Hopital Paris Saint-Joseph	yes	1	1	1	1	1	1	1	1	1	2	1	2	1	1	1	1	1	0	0	0	2	0	2	0	1	0	0	0	0	0	0	woman	34-41 years	single
687	27	0	6	0	7	0	Covid-area;	never / rarely	yes	for me;for my family;for the others;in my job;	yes	yes	yes	Hopital Marie Lannelongue	yes	3	1	1	1	1	1	1	1	2	2	2	2	2	1	2	2	2	1	1	1	1	1	1	0	2	1	1	1	0	1	1	woman	34-41 years	single
688	28	0	3	0	2	0	no-Covid area;	never / rarely	yes	for me;for my family;for the others;in my job;	yes	yes	yes	Hopital Marie Lannelongue	yes	3	4	1	2	1	1	1	1	1	4	2	1	2	1	1	1	1	1	0	1	1	0	0	0	1	0	0	0	0	1	0	woman	50-60 years	singleone or several children
689	17	0	1	0	3	0	other;	never / rarely	no	NA	yes	yes	no	Hopital Marie Lannelongue	yes	1	1	1	1	1	1	1	1	1	1	1	1	1	1	1	1	1	1	0	0	0	0	0	0	0	0	0	0	3	0	0	woman	50-60 years	as a couple (...);one or several children
690	32	0	5	0	1	0	no-Covid area;	never / rarely	yes	for me;for my family;	yes	yes	yes	Hopital Paris Saint-Joseph	yes	3	3	2	2	3	3	1	1	1	1	1	1	3	3	1	1	2	1	0	2	1	1	0	0	0	0	0	1	0	0	0	woman	42-50 years	as a couple (...);one or several children
691	33	0	10	1	2	0	other;	never / rarely	yes	for my family;	yes	no	yes	Hopital Marie Lannelongue	no	3	1	4	4	1	5	1	1	2	2	1	2	1	1	1	2	1	1	1	3	2	1	1	1	0	0	0	1	1	0	0	man	42-50 years	single
692	40	0	6	0	12	1	Covid-area;	regularly / frequently	no	NA	no	no	yes	Hopital Marie Lannelongue	yes	3	1	1	3	1	3	3	1	3	2	1	3	1	4	3	3	4	2	1	1	1	1	0	0	2	2	2	2	2	1	1	woman	34-41 years	as a couple (...);one or several children
693	17	0	5	0	1	0	other;	regularly / frequently	no	NA	yes	no	no	Hopital Marie Lannelongue	yes	1	1	1	1	1	1	1	1	1	1	1	1	1	1	1	1	1	1	1	1	1	1	0	0	0	0	0	1	0	0	0	man	50-60 years	as a couple (...);one or several children
694	17	0	0	0	0	0	other;	regularly / frequently	no	NA	no	no	no	Hopital Paris Saint-Joseph	yes	1	1	1	1	1	1	1	1	1	1	1	1	1	1	1	1	1	0	0	0	0	0	0	0	0	0	0	0	0	0	0	woman	34-41 years	as a couple (...);one or several children
695	19	0	3	0	1	0	no-Covid area;	never / rarely	no	NA	no	no	no	Hopital Paris Saint-Joseph	yes	1	1	1	1	1	1	1	1	1	1	1	1	3	1	1	1	1	1	0	1	1	0	0	0	0	0	0	1	0	0	0	man	50-60 years	as a couple (...);one or several children
696	17	0	0	0	1	0	no-Covid area;	regularly / frequently	no	NA	no	no	no	Hopital Marie Lannelongue	yes	1	1	1	1	1	1	1	1	1	1	1	1	1	1	1	1	1	0	0	0	0	0	0	0	0	0	0	1	0	0	0	man	>60 years	as a couple (...);one or several children
697	17	0	2	0	3	0	home work;	never / rarely	no	NA	no	no	no	Hopital Paris Saint-Joseph	yes	1	1	1	1	1	1	1	1	1	1	1	1	1	1	1	1	1	1	0	0	1	0	0	0	0	0	0	1	1	0	1	man	50-60 years	as a couple (...);
698	37	0	16	1	1	0	other;	never / rarely	yes	in my job;	yes	yes	no	Hopital Paris Saint-Joseph	yes	1	2	1	1	3	3	1	1	1	3	1	1	5	3	3	3	4	2	0	3	3	3	3	2	0	0	0	1	0	0	0	woman	50-60 years	as a couple (...);one or several children
699	19	0	2	0	0	0	Covid-area;	never / rarely	no	NA	yes	no	no	Hopital Marie Lannelongue	yes	2	1	1	1	1	1	1	1	1	1	1	1	1	2	1	1	1	1	0	0	1	0	0	0	0	0	0	0	0	0	0	woman	42-50 years	as a couple (...);one or several children
700	17	0	4	0	0	0	home work;	regularly / frequently	no	NA	yes	yes	no	Hopital Paris Saint-Joseph	yes	1	1	1	1	1	1	1	1	1	1	1	1	1	1	1	1	1	1	0	2	1	0	0	0	0	0	0	0	0	0	0	man	34-41 years	as a couple (...);
701	24	0	1	0	0	0	Covid-area;	regularly / frequently	yes	for the others;	no	no	no	Hopital Marie Lannelongue	yes	2	1	1	1	1	1	1	1	3	3	1	1	1	1	2	2	1	0	0	0	1	0	0	0	0	0	0	0	0	0	0	woman	42-50 years	as a couple (...);one or several children
702	36	0	7	0	0	0	Covid-area;no-Covid area;	regularly / frequently	yes	for me;for my family;for the others;	yes	yes	no	Hopital Paris Saint-Joseph	yes	3	2	4	4	1	2	1	4	1	4	1	1	2	1	1	2	2	2	0	1	1	0	3	0	0	0	0	0	0	0	0	woman	18-25 years	single
703	22	0	11	1	2	0	Covid-area;	regularly / frequently	yes	for my family;	yes	yes	yes	Hopital Marie Lannelongue	yes	3	1	1	2	1	1	1	1	1	1	1	1	2	1	2	1	1	1	0	2	3	1	3	1	0	0	0	0	0	0	2	woman	50-60 years	as a couple (...);one or several children
704	29	0	10	1	5	0	Covid-area;	regularly / frequently	yes	for me;for my family;in my job;	yes	yes	no	Hopital Marie Lannelongue	yes	3	1	1	1	1	4	1	3	2	2	1	1	2	1	2	2	1	3	0	3	2	1	1	0	1	1	0	1	0	1	1	woman	26-33 years	as a couple (...);no child
705	35	0	10	1	7	0	Covid-area;	regularly / frequently	yes	for my family;	yes	yes	no	Hopital Paris Saint-Joseph	yes	2	1	1	2	2	3	1	1	1	2	1	3	3	3	3	3	3	2	2	2	1	0	2	1	1	1	1	1	2	1	0	woman	34-41 years	as a couple (...);one or several children
706	22	0	4	0	2	0	Covid-area;no-Covid area;	regularly / frequently	yes	for me;for my family;for the others;	no	no	no	Hopital Marie Lannelongue	yes	2	1	1	2	2	1	1	1	1	1	1	2	1	1	1	2	1	1	1	1	0	1	0	0	0	0	0	1	0	1	0	woman	26-33 years	as a couple (...);one or several children
707	18	0	1	0	0	0	Covid-area;	regularly / frequently	no	NA	yes	yes	no	Hopital Paris Saint-Joseph	yes	1	1	1	1	1	1	1	1	1	1	1	2	1	1	1	1	1	0	0	0	0	0	1	0	0	0	0	0	0	0	0	woman	42-50 years	one or several children
708	18	0	4	0	0	0	other;	regularly / frequently	yes	for me;for my family;	yes	no	no	Hopital Marie Lannelongue	yes	1	1	2	1	1	1	1	1	1	1	1	1	1	1	1	1	1	1	0	1	1	0	0	1	0	0	0	0	0	0	0	woman	18-25 years	as a couple (...);no child
709	17	0	1	0	0	0	Covid-area;no-Covid area;	regularly / frequently	yes	for my family;in my job;	yes	yes	no	Hopital Marie Lannelongue	yes	1	1	1	1	1	1	1	1	1	1	1	1	1	1	1	1	1	1	0	0	0	0	0	0	0	0	0	0	0	0	0	woman	34-41 years	as a couple (...);one or several children
710	18	0	6	0	0	0	no-Covid area;	never / rarely	no	NA	yes	yes	no	Hopital Paris Saint-Joseph	yes	2	1	1	1	1	1	1	1	1	1	1	1	1	1	1	1	1	0	0	1	2	1	2	0	0	0	0	0	0	0	0	woman	50-60 years	as a couple (...);one or several children
711	54	1	12	1	9	1	no-Covid area;	never / rarely	yes	for my family;	yes	no	yes	Hopital Paris Saint-Joseph	no	3	3	3	4	2	2	3	3	3	2	2	3	5	4	4	4	4	2	2	2	2	1	2	1	2	1	1	2	0	1	2	woman	26-33 years	as a couple (...);
712	59	1	16	1	11	1	Covid-area;	regularly / frequently	yes	for me;for my family;for the others;in my job;	yes	yes	no	Hopital Paris Saint-Joseph	no	3	3	4	4	3	3	4	3	5	4	3	3	4	4	3	3	3	3	1	3	3	2	3	1	3	2	2	1	1	1	1	woman	42-50 years	singleone or several children
713	21	0	5	0	2	0	other;	never / rarely	no	NA	no	yes	no	Hopital Marie Lannelongue	yes	1	1	1	1	1	1	1	1	1	1	1	2	2	1	1	2	2	1	0	1	3	0	0	0	0	0	1	1	0	0	0	woman	50-60 years	singleone or several children
714	20	0	6	0	1	0	no-Covid area;	regularly / frequently	no	NA	yes	yes	no	Hopital Marie Lannelongue	yes	1	2	1	1	1	1	1	1	1	1	1	1	2	1	1	1	2	2	0	1	1	1	1	0	0	0	0	1	0	0	0	woman	42-50 years	as a couple (...);one or several children
715	25	0	7	0	3	0	Covid-area;	regularly / frequently	yes	for me;for my family;in my job;	yes	yes	yes	Hopital Paris Saint-Joseph	yes	2	1	1	1	1	2	1	1	2	1	1	1	4	1	2	1	2	1	0	3	1	1	1	0	1	0	1	1	0	0	0	woman	50-60 years	singleone or several children
716	20	0	5	0	1	0	Covid-area;no-Covid area;	regularly / frequently	no	NA	no	no	yes	Hopital Paris Saint-Joseph	yes	1	1	1	1	3	1	1	1	1	2	1	1	1	1	1	1	1	1	1	1	1	0	1	0	0	0	1	0	0	0	0	woman	34-41 years	as a couple (...);one or several children
717	18	0	6	0	0	0	no-Covid area;	never / rarely	no	NA	no	no	no	Hopital Paris Saint-Joseph	yes	1	1	1	1	1	1	1	1	1	2	1	1	1	1	1	1	1	1	0	1	1	0	3	0	0	0	0	0	0	0	0	man	50-60 years	as a couple (...);one or several children
718	18	0	3	0	2	0	other;	regularly / frequently	no	NA	yes	yes	no	Hopital Marie Lannelongue	yes	1	1	1	1	1	1	1	1	1	1	1	1	2	1	1	1	1	1	0	1	1	0	0	0	0	0	0	1	0	0	1	man	50-60 years	as a couple (...);
719	35	0	10	1	4	0	other;	never / rarely	yes	for me;for my family;for the others;	no	yes	no	Hopital Paris Saint-Joseph	no	2	1	1	2	1	2	2	1	2	4	1	2	1	3	3	4	3	2	1	2	1	2	2	0	1	0	1	2	0	0	0	woman	42-50 years	singleno child
720	20	0	11	1	2	0	no-Covid area;	never / rarely	yes	for me;for my family;for the others;in my job;	yes	no	no	Hopital Paris Saint-Joseph	yes	1	1	1	2	1	2	2	1	1	1	1	1	1	1	1	1	1	2	1	1	2	2	2	1	0	0	1	1	0	0	0	woman	34-41 years	as a couple (...);one or several children
721	21	0	4	0	3	0	Covid-area;	regularly / frequently	yes	for my family;	yes	no	no	Hopital Paris Saint-Joseph	no	2	1	1	2	1	2	1	1	1	2	1	1	1	1	1	1	1	1	0	1	2	0	0	0	0	0	1	1	0	1	0	woman	34-41 years	single
722	29	0	3	0	3	0	other;	never / rarely	no	NA	no	yes	no	Hopital Paris Saint-Joseph	yes	2	1	1	2	1	4	1	3	1	4	1	3	1	1	1	1	1	1	1	0	1	0	0	0	0	0	0	1	0	1	1	woman	34-41 years	one or several children
723	27	0	10	1	7	0	Covid-area;no-Covid area;	never / rarely	yes	for me;for my family;for the others;in my job;	yes	yes	yes	Hopital Paris Saint-Joseph	no	2	1	2	2	2	2	1	1	1	2	1	1	2	2	1	2	2	2	1	2	1	1	2	1	1	1	1	1	1	1	1	woman	50-60 years	as a couple (...);one or several children
724	26	0	7	0	1	0	home work;	never / rarely	yes	for me;for my family;for the others;in my job;	yes	yes	yes	Hopital Paris Saint-Joseph	yes	3	1	2	2	1	1	2	1	1	2	1	3	1	1	1	2	1	1	1	2	1	1	1	0	0	0	0	0	0	1	0	woman	26-33 years	as a couple (...);
725	27	0	4	0	1	0	Covid-area;	regularly / frequently	yes	for me;for my family;for the others;	yes	yes	yes	Hopital Paris Saint-Joseph	no	2	1	1	1	2	1	2	1	1	4	1	1	3	1	1	2	2	2	0	1	1	0	0	0	0	0	1	0	0	0	0	woman	26-33 years	as a couple (...);one or several children
726	17	0	10	1	1	0	no-Covid area;	never / rarely	yes	in my job;	no	no	yes	Hopital Marie Lannelongue	no	1	1	1	1	1	1	1	1	1	1	1	1	1	1	1	1	1	2	1	2	2	1	2	0	0	0	0	1	0	0	0	woman	50-60 years	as a couple (...);
727	39	0	13	1	14	1	other;	regularly / frequently	yes	for my family;	yes	yes	no	Hopital Paris Saint-Joseph	no	2	1	1	2	1	3	2	1	1	4	2	2	4	3	3	3	4	3	1	3	3	1	1	1	1	2	3	3	2	2	1	woman	50-60 years	as a couple (...);one or several children
728	25	0	10	1	4	0	Covid-area;	regularly / frequently	yes	for me;for my family;for the others;in my job;	yes	yes	no	Hopital Paris Saint-Joseph	no	3	1	1	1	1	2	1	1	2	1	1	1	2	2	1	3	1	2	3	2	1	1	1	0	1	1	0	0	1	1	0	woman	50-60 years	single
729	28	0	12	1	4	0	Covid-area;no-Covid area;	never / rarely	yes	for me;for my family;	yes	yes	yes	Hopital Paris Saint-Joseph	yes	2	1	1	2	2	2	1	2	1	2	1	2	4	2	1	1	1	2	2	2	2	1	2	1	1	1	0	1	0	1	0	woman	50-60 years	as a couple (...);
730	36	0	9	1	12	1	Covid-area;other;	regularly / frequently	yes	for me;for my family;for the others;in my job;	yes	yes	yes	Hopital Paris Saint-Joseph	yes	1	1	1	1	1	1	1	3	3	3	3	3	3	4	3	2	2	2	0	2	2	1	1	1	2	2	1	2	3	1	1	man	50-60 years	one or several children
731	17	0	2	0	0	0	other;	never / rarely	no	NA	no	no	no	Hopital Paris Saint-Joseph	yes	1	1	1	1	1	1	1	1	1	1	1	1	1	1	1	1	1	1	0	1	0	0	0	0	0	0	0	0	0	0	0	woman	50-60 years	single
732	54	1	14	1	9	1	no-Covid area;	never / rarely	yes	for my family;for the others;	yes	no	no	Hopital Marie Lannelongue	no	2	1	3	4	3	5	2	4	1	3	2	4	2	5	4	4	5	3	2	3	2	1	2	1	1	1	1	2	2	1	1	woman	34-41 years	singleone or several children
733	17	0	3	0	0	0	no-Covid area;	never / rarely	yes	for me;for my family;	no	no	no	Hopital Paris Saint-Joseph	yes	1	1	1	1	1	1	1	1	1	1	1	1	1	1	1	1	1	0	0	1	1	0	1	0	0	0	0	0	0	0	0	woman	26-33 years	single
734	42	0	11	1	3	0	Covid-area;	never / rarely	yes	for me;for my family;	yes	yes	yes	Hopital Paris Saint-Joseph	yes	2	1	2	3	2	4	4	1	1	2	1	3	3	4	3	3	3	3	2	2	1	1	1	1	0	0	1	0	0	1	1	woman	26-33 years	as a couple (...);one or several children
735	42	0	11	1	8	1	no-Covid area;	regularly / frequently	yes	for me;for my family;	yes	no	no	Hopital Paris Saint-Joseph	no	1	1	2	1	1	2	2	1	4	3	2	5	3	4	2	4	4	2	0	2	2	1	3	1	1	1	2	1	1	1	1	woman	26-33 years	single
736	20	0	4	0	0	0	no-Covid area;	never / rarely	yes	for me;for my family;	yes	yes	no	Hopital Paris Saint-Joseph	yes	2	1	1	2	2	1	1	1	1	1	1	1	1	1	1	1	1	1	0	0	1	1	1	0	0	0	0	0	0	0	0	woman	42-50 years	as a couple (...);no child
737	17	0	1	0	0	0	Covid-area;	regularly / frequently	no	NA	no	no	yes	Hopital Paris Saint-Joseph	yes	1	1	1	1	1	1	1	1	1	1	1	1	1	1	1	1	1	0	0	0	1	0	0	0	0	0	0	0	0	0	0	woman	26-33 years	as a couple (...);
738	21	0	7	0	4	0	no-Covid area;	never / rarely	no	NA	no	yes	yes	Hopital Paris Saint-Joseph	yes	1	1	1	1	1	1	1	2	1	2	1	1	1	1	2	2	1	1	0	1	1	1	3	0	1	0	1	1	0	1	0	woman	34-41 years	as a couple (...);
739	22	0	4	0	1	0	Covid-area;	regularly / frequently	yes	for my family;	yes	no	no	Hopital Marie Lannelongue	yes	2	1	2	2	1	1	1	1	2	2	1	1	1	1	1	1	1	1	0	1	1	0	1	0	1	0	0	0	0	0	0	woman	42-50 years	as a couple (...);one or several children
740	23	0	4	0	2	0	no-Covid area;home work;	never / rarely	no	NA	yes	yes	no	Hopital Paris Saint-Joseph	yes	1	1	1	1	1	1	1	1	2	4	1	1	2	1	2	1	1	1	0	1	1	1	0	0	1	0	1	0	0	0	0	woman	18-25 years	as a couple (...);no child
741	21	0	3	0	3	0	other;	regularly / frequently	yes	in my job;	no	no	no	Hopital Paris Saint-Joseph	yes	1	1	1	1	1	1	1	1	2	2	1	1	1	2	1	1	2	1	0	0	1	0	1	0	2	1	0	0	0	0	0	woman	>60 years	as a couple (...);one or several children
742	17	0	2	0	0	0	home work;	never / rarely	yes	for me;	no	yes	no	Hopital Paris Saint-Joseph	yes	1	1	1	1	1	1	1	1	1	1	1	1	1	1	1	1	1	1	0	0	1	0	0	0	0	0	0	0	0	0	0	woman	26-33 years	single
743	28	0	8	1	2	0	Covid-area;	regularly / frequently	yes	for my family;	yes	no	no	Hopital Paris Saint-Joseph	no	2	1	1	1	2	2	3	1	1	2	1	2	2	2	3	1	1	2	0	1	2	0	3	0	0	0	0	1	0	1	0	woman	26-33 years	as a couple (...);one or several children
744	23	0	3	0	0	0	Covid-area;no-Covid area;	regularly / frequently	no	NA	yes	yes	yes	Hopital Paris Saint-Joseph	yes	3	1	1	1	1	1	1	1	1	1	1	1	4	2	1	1	1	0	0	1	1	0	1	0	0	0	0	0	0	0	0	man	34-41 years	single
745	42	0	10	1	12	1	home work;	regularly / frequently	no	NA	no	yes	yes	Hopital Paris Saint-Joseph	no	3	1	3	1	1	2	1	1	4	5	3	4	1	3	3	3	3	2	2	2	1	2	0	1	3	1	2	3	0	2	1	woman	26-33 years	as a couple (...);
746	39	0	11	1	6	0	Covid-area;	regularly / frequently	yes	for me;for my family;for the others;in my job;	yes	no	yes	Hopital Paris Saint-Joseph	no	2	1	2	1	1	2	2	2	3	5	2	2	1	4	3	3	3	3	1	2	2	2	1	0	1	1	1	1	0	1	1	woman	26-33 years	as a couple (...);one or several children
747	45	1	7	0	5	0	Covid-area;	regularly / frequently	no	NA	yes	yes	no	Hopital Marie Lannelongue	yes	3	1	2	4	3	4	1	1	3	4	3	2	1	3	5	2	3	2	1	2	1	0	1	0	1	1	0	2	1	0	0	woman	18-25 years	as a couple (...);no child
748	17	0	7	0	1	0	no-Covid area;	never / rarely	no	NA	no	yes	no	Hopital Marie Lannelongue	no	1	1	1	1	1	1	1	1	1	1	1	1	1	1	1	1	1	3	0	1	2	0	1	0	0	0	0	1	0	0	0	woman	34-41 years	singleone or several children
749	30	0	5	0	1	0	Covid-area;	regularly / frequently	yes	for me;for my family;	yes	yes	yes	Hopital Paris Saint-Joseph	yes	3	2	1	3	2	2	1	2	1	1	1	1	1	3	3	1	2	1	1	1	1	0	1	0	0	0	0	1	0	0	0	woman	34-41 years	as a couple (...);one or several children
750	21	0	7	0	3	0	Covid-area;no-Covid area;	never / rarely	no	NA	yes	yes	yes	Hopital Paris Saint-Joseph	yes	2	1	1	2	1	1	1	1	1	1	1	2	2	1	1	1	1	1	0	2	1	1	1	1	0	0	1	1	1	0	0	woman	26-33 years	as a couple (...);one or several children
751	37	0	4	0	3	0	no-Covid area;	never / rarely	no	NA	yes	yes	no	Hopital Paris Saint-Joseph	yes	2	3	1	5	1	4	2	1	2	4	2	2	1	1	3	2	1	1	0	1	1	0	1	0	1	0	0	1	1	0	0	woman	18-25 years	as a couple (...);
752	54	1	11	1	11	1	Covid-area;	regularly / frequently	yes	for me;for my family;in my job;	yes	yes	yes	Hopital Paris Saint-Joseph	yes	2	2	1	4	2	4	4	2	5	4	1	4	3	4	4	4	4	2	2	2	1	1	2	1	2	1	1	2	2	1	2	woman	42-50 years	singleone or several children
753	17	0	4	0	3	0	no-Covid area;	never / rarely	no	NA	yes	no	no	Hopital Marie Lannelongue	yes	1	1	1	1	1	1	1	1	1	1	1	1	1	1	1	1	1	2	0	0	1	0	1	0	1	1	1	0	0	0	0	woman	26-33 years	as a couple (...);
754	50	1	13	1	14	1	Covid-area;	never / rarely	yes	for me;for my family;for the others;in my job;	yes	yes	no	Hopital Paris Saint-Joseph	no	3	2	1	2	2	2	1	2	4	4	5	3	4	4	3	4	4	2	1	3	2	1	2	2	1	2	2	3	2	1	3	woman	34-41 years	as a couple (...);one or several children
755	17	0	1	0	2	0	home work;	never / rarely	no	NA	no	no	yes	Hopital Paris Saint-Joseph	yes	1	1	1	1	1	1	1	1	1	1	1	1	1	1	1	1	1	0	0	0	1	0	0	0	0	1	0	0	1	0	0	woman	50-60 years	as a couple (...);one or several children
756	27	0	9	1	0	0	Covid-area;	regularly / frequently	yes	for my family;for the others;in my job;	yes	yes	yes	Hopital Paris Saint-Joseph	yes	2	1	2	1	1	2	1	1	1	3	2	2	2	2	2	1	1	2	0	1	3	3	0	0	0	0	0	0	0	0	0	woman	26-33 years	single
757	25	0	4	0	5	0	no-Covid area;	never / rarely	no	NA	no	yes	no	Hopital Paris Saint-Joseph	yes	1	1	1	1	1	1	1	1	2	2	2	2	3	2	2	1	1	1	0	1	1	1	0	0	1	1	0	1	1	1	0	woman	50-60 years	one or several children
758	23	0	6	0	2	0	Covid-area;	regularly / frequently	yes	for me;for my family;for the others;in my job;	yes	no	yes	Hopital Paris Saint-Joseph	yes	2	1	2	2	1	1	1	1	2	2	1	1	1	1	1	2	1	0	1	0	1	1	2	1	0	0	1	0	1	0	0	woman	50-60 years	as a couple (...);one or several children
759	25	0	6	0	2	0	Covid-area;	regularly / frequently	no	NA	yes	no	yes	Hopital Paris Saint-Joseph	yes	3	1	2	2	1	1	1	1	1	2	1	1	1	2	2	1	2	1	1	1	1	0	2	0	1	0	0	1	0	0	0	woman	26-33 years	single
760	29	0	2	0	3	0	Covid-area;no-Covid area;	never / rarely	no	NA	yes	yes	no	Hopital Paris Saint-Joseph	no	4	1	1	1	1	1	1	1	3	4	1	4	1	1	2	1	1	1	0	0	1	0	0	0	0	0	1	0	0	2	0	woman	26-33 years	single
761	30	0	6	0	8	1	Covid-area;	regularly / frequently	yes	in my job;	no	no	no	Hopital Marie Lannelongue	no	1	1	1	2	2	3	1	1	4	3	2	1	1	2	3	1	1	2	0	1	1	0	2	0	1	1	1	2	1	2	0	woman	26-33 years	as a couple (...);one or several children
762	25	0	5	0	3	0	home work;	never / rarely	no	NA	yes	yes	yes	Hopital Paris Saint-Joseph	yes	2	1	2	2	1	1	1	1	1	3	1	1	2	1	2	2	1	1	1	1	1	0	1	0	1	0	0	1	1	0	0	woman	42-50 years	single
763	22	0	6	0	2	0	no-Covid area;	regularly / frequently	no	NA	yes	no	yes	Hopital Paris Saint-Joseph	yes	3	2	1	1	1	1	1	1	1	1	1	1	1	1	2	1	2	1	0	1	1	1	2	0	0	0	1	1	0	0	0	woman	50-60 years	as a couple (...);
764	37	0	13	1	7	0	Covid-area;	regularly / frequently	yes	for my family;in my job;	yes	yes	no	Hopital Paris Saint-Joseph	yes	3	1	2	1	1	1	1	1	3	3	3	3	3	4	4	2	1	2	2	3	2	2	2	0	3	0	0	1	1	2	0	man	26-33 years	singleone or several children
765	32	0	7	0	7	0	no-Covid area;	never / rarely	yes	for me;for my family;	yes	no	yes	Hopital Paris Saint-Joseph	yes	2	1	1	2	2	2	2	2	2	2	2	2	2	2	2	2	2	1	1	1	1	1	1	1	1	1	1	1	1	1	1	woman	42-50 years	as a couple (...);
766	35	0	9	1	8	1	Covid-area;	regularly / frequently	yes	for me;for my family;	yes	no	yes	Hopital Paris Saint-Joseph	yes	3	4	2	2	2	2	2	4	3	2	2	2	1	1	1	1	1	1	2	2	1	1	1	1	2	1	1	1	1	1	1	man	26-33 years	singleno child
767	18	0	6	0	1	0	no-Covid area;	never / rarely	no	NA	yes	no	no	Hopital Paris Saint-Joseph	yes	2	1	1	1	1	1	1	1	1	1	1	1	1	1	1	1	1	1	0	1	2	0	2	0	0	0	0	1	0	0	0	woman	42-50 years	as a couple (...);one or several children
768	20	0	4	0	2	0	no-Covid area;	never / rarely	yes	for me;for my family;for the others;	yes	no	yes	Hopital Marie Lannelongue	yes	1	1	2	1	1	2	1	1	1	2	1	1	1	1	1	1	1	1	0	0	1	1	0	1	0	0	0	1	1	0	0	woman	34-41 years	single
769	66	1	11	1	4	0	Covid-area;no-Covid area;	regularly / frequently	yes	for me;for my family;in my job;	yes	yes	yes	Hopital Paris Saint-Joseph	yes	4	4	3	4	2	5	4	4	4	5	3	4	4	4	4	4	4	2	2	1	1	1	2	2	1	1	1	0	1	0	0	woman	26-33 years	single
770	27	0	13	1	4	0	other;	never / rarely	no	NA	yes	yes	no	Hopital Paris Saint-Joseph	no	1	1	1	1	1	1	1	1	2	3	1	2	3	2	2	2	2	2	1	3	2	2	2	1	1	1	0	2	0	0	0	woman	26-33 years	as a couple (...);no child
771	34	0	10	1	10	1	no-Covid area;	never / rarely	yes	for me;for my family;in my job;	yes	no	yes	Hopital Marie Lannelongue	yes	3	3	2	2	2	2	2	1	2	2	1	2	2	2	2	2	2	1	2	3	2	1	1	0	1	2	2	0	2	2	1	woman	42-50 years	as a couple (...);
772	43	0	16	1	12	1	Covid-area;	regularly / frequently	yes	for me;for my family;in my job;	yes	yes	no	Hopital Marie Lannelongue	no	3	1	1	2	1	2	1	1	2	4	1	2	5	5	5	5	2	3	1	3	3	1	3	2	2	2	2	2	1	2	1	woman	34-41 years	as a couple (...);one or several children
773	18	0	4	0	2	0	no-Covid area;home work;	never / rarely	no	NA	yes	no	no	Hopital Paris Saint-Joseph	yes	1	1	1	1	1	1	1	1	1	2	1	1	1	1	1	1	1	0	0	1	3	0	0	0	1	0	1	0	0	0	0	man	34-41 years	as a couple (...);
774	23	0	5	0	5	0	Covid-area;	regularly / frequently	yes	for my family;for the others;in my job;	yes	yes	yes	Hopital Paris Saint-Joseph	yes	2	1	1	1	1	2	1	1	1	1	1	2	3	1	2	1	1	1	0	2	1	1	0	0	1	0	1	1	0	1	1	woman	42-50 years	single
775	19	0	5	0	1	0	Covid-area;no-Covid area;	regularly / frequently	no	NA	yes	yes	no	Hopital Paris Saint-Joseph	yes	1	1	1	1	1	1	1	1	1	3	1	1	1	1	1	1	1	1	0	1	1	0	2	0	0	0	1	0	0	0	0	man	34-41 years	singleno child
776	25	0	6	0	7	0	Covid-area;	regularly / frequently	yes	for me;in my job;	yes	no	no	Hopital Paris Saint-Joseph	yes	2	1	1	1	1	2	1	2	1	1	2	1	2	2	2	1	2	2	0	1	1	0	2	0	2	2	1	1	1	0	0	woman	26-33 years	single
777	19	0	5	0	0	0	Covid-area;	regularly / frequently	yes	for me;for my family;for the others;	yes	yes	no	Hopital Paris Saint-Joseph	yes	2	1	1	1	1	1	1	1	1	1	1	1	2	1	1	1	1	1	0	1	1	1	0	1	0	0	0	0	0	0	0	woman	26-33 years	as a couple (...);no child
778	20	0	3	0	1	0	other;	never / rarely	yes	for my family;	yes	yes	yes	Hopital Paris Saint-Joseph	no	1	1	1	1	1	1	1	1	1	3	1	1	1	1	1	1	2	0	0	1	1	1	0	0	0	0	1	0	0	0	0	woman	34-41 years	as a couple (...);one or several children
779	18	0	2	0	0	0	Covid-area;	regularly / frequently	no	NA	yes	yes	no	Hopital Paris Saint-Joseph	yes	2	1	1	1	1	1	1	1	1	1	1	1	1	1	1	1	1	0	0	0	1	0	1	0	0	0	0	0	0	0	0	woman	26-33 years	single
780	56	1	12	1	10	1	no-Covid area;	never / rarely	yes	for me;for my family;for the others;in my job;	yes	yes	yes	Hopital Marie Lannelongue	no	4	1	2	3	4	4	4	3	3	3	3	3	5	4	4	3	3	2	1	2	2	2	2	1	2	2	2	1	1	1	1	woman	34-41 years	singleone or several children
[truncated: 20 more columns]
